# Supplementary material for: Biases in COVID-19 Medical Resource Dilemmas
Source: Front Psychol. 2021 Aug 12;12:687069. doi: 10.3389/fpsyg.2021.687069 (PMC8406935; doi:10.3389/fpsyg.2021.687069)
Supplement: Supplementary file 1 [file Table_1.XLSX]

## Sheet: Sheet1
id	scenario	selected	patient	name	gender	race	income	parent	survival	minority	expectation	exp_name	exp_gender	exp_race	exp_income	exp_parent	exp_survival	exp_minority	attcheckI	attcheckII	time	p_zipcode	p_age	p_gender	p_race	p_kids	p_education	p_workstatus	p_income	p_maritalstatus	p_politics	p_minorityI	p_minorityII	covidknow	covidworry	covidcatch	covideconomy	covidmeasures	covidgovt	covidjob	covidsick
8	Ventilator	No	Patient A	Todd Miller	Male	White	High income	Underage children	0	Non-minority	0.82	Chad Wood	Male	White	Median income	Underage children	1	Non-minority	Yes	Yes	412	15666	35 - 54	Male	White	Underage children	2 year degree	Working full time	$100,000 - $149,999	Married	Conservative	Non-minority	Non-minority	Yes	Not at all	Not at all	Very much	Definitely not		No	Yes
8	Ventilator	Yes	Patient B	Hannah Sullivan	Female	White	High income	Underage children	1	Non-minority	0.18	Greg Murphy	Male	White	Median income	Underage children	0	Non-minority	Yes	Yes	412	15666	35 - 54	Male	White	Underage children	2 year degree	Working full time	$100,000 - $149,999	Married	Conservative	Non-minority	Non-minority	Yes	Not at all	Not at all	Very much	Definitely not		No	Yes
8	Hospital bed	No	Patient A	Latoya Jekins	Female	Black	High income	Underage children	0	Minority	0	Pedro Ramirez	Male	Latino	Low income	No children	1	Minority	Yes	Yes	412	15666	35 - 54	Male	White	Underage children	2 year degree	Working full time	$100,000 - $149,999	Married	Conservative	Non-minority	Non-minority	Yes	Not at all	Not at all	Very much	Definitely not		No	Yes
8	Hospital bed	Yes	Patient B	Kareem Thomas	Male	Black	Median income	Underage children	1	Minority	1	Juan Martinez	Male	Latino	Low income	No children	0	Minority	Yes	Yes	412	15666	35 - 54	Male	White	Underage children	2 year degree	Working full time	$100,000 - $149,999	Married	Conservative	Non-minority	Non-minority	Yes	Not at all	Not at all	Very much	Definitely not		No	Yes
14	Ventilator	No	Patient A	Maria Jose Gomez	Female	Latino	High income	No children	0	Minority	0.28	Ebony Robinson	Female	Black	High income	Underage children	0	Minority	Yes	Yes	304	42528	18 - 34	Female	White	No children	High school graduate	Not working, looking for work	Less than $10,000	Never married (single)	Conservative	Non-minority	Non-minority	Yes	Not at all	Not at all	Moderately	Probably not		No	No
14	Ventilator	Yes	Patient B	Carlos Lopez	Male	Latino	Median income	No children	1	Minority	0.72	Ana Paola Sanchez	Female	Latino	High income	Underage children	1	Minority	Yes	Yes	304	42528	18 - 34	Female	White	No children	High school graduate	Not working, looking for work	Less than $10,000	Never married (single)	Conservative	Non-minority	Non-minority	Yes	Not at all	Not at all	Moderately	Probably not		No	No
14	Hospital bed	Yes	Patient A	Connor Peterson	Male	White	Low income	No children	1	Non-minority	0.87	Deshawn Green	Male	Black	Median income	No children	0	Minority	Yes	Yes	304	42528	18 - 34	Female	White	No children	High school graduate	Not working, looking for work	Less than $10,000	Never married (single)	Conservative	Non-minority	Non-minority	Yes	Not at all	Not at all	Moderately	Probably not		No	No
14	Hospital bed	No	Patient B	Kareem Thomas	Male	Black	High income	No children	0	Minority	0.13	Tyron Williams	Male	Black	Low income	No children	1	Minority	Yes	Yes	304	42528	18 - 34	Female	White	No children	High school graduate	Not working, looking for work	Less than $10,000	Never married (single)	Conservative	Non-minority	Non-minority	Yes	Not at all	Not at all	Moderately	Probably not		No	No
19	Ventilator	Yes	Patient A	Todd Miller	Male	White	Low income	Underage children	1	Non-minority	0.38	Ana Paola Sanchez	Female	Latino	Low income	Underage children	1	Minority	Yes	Yes	536	85713	35 - 54	Female	White	Underage children	Less than high school	Not working, not looking for paid work	Less than $10,000	Separated	Independent	Non-minority	Non-minority	Yes	Very much	Very much	Moderately	Definitely yes		No	No
19	Ventilator	No	Patient B	Carlos Lopez	Male	Latino	Low income	Underage children	0	Minority	0.62	Tyron Williams	Male	Black	High income	Underage children	0	Minority	Yes	Yes	536	85713	35 - 54	Female	White	Underage children	Less than high school	Not working, not looking for paid work	Less than $10,000	Separated	Independent	Non-minority	Non-minority	Yes	Very much	Very much	Moderately	Definitely yes		No	No
19	Hospital bed	No	Patient A	Kareem Thomas	Male	Black	Median income	Underage children	0	Minority	0	Deshawn Green	Male	Black	Median income	No children	0	Minority	Yes	Yes	536	85713	35 - 54	Female	White	Underage children	Less than high school	Not working, not looking for paid work	Less than $10,000	Separated	Independent	Non-minority	Non-minority	Yes	Very much	Very much	Moderately	Definitely yes		No	No
19	Hospital bed	Yes	Patient B	Latoya Jekins	Female	Black	Median income	Underage children	1	Minority	1	Pedro Ramirez	Male	Latino	Median income	No children	1	Minority	Yes	Yes	536	85713	35 - 54	Female	White	Underage children	Less than high school	Not working, not looking for paid work	Less than $10,000	Separated	Independent	Non-minority	Non-minority	Yes	Very much	Very much	Moderately	Definitely yes		No	No
25	Ventilator	No	Patient A	Camila Hernandez	Female	Latino	High income	Underage children	0	Minority	1	Luciana Gonzales	Female	Latino	High income	Underage children	1	Minority	Yes	Yes	476	8618	35 - 54	Female	Hispanic or Latino	Underage children	4 year degree	Working full time	$50,000 - $59,999	Divorced	Conservative	Minority	Minority	Yes	Very much	Very much	Very much	Definitely yes		Yes	Yes
25	Ventilator	Yes	Patient B	Kareem Thomas	Male	Black	Low income	Underage children	1	Minority	0	Greg Murphy	Male	White	Low income	Underage children	0	Non-minority	Yes	Yes	476	8618	35 - 54	Female	Hispanic or Latino	Underage children	4 year degree	Working full time	$50,000 - $59,999	Divorced	Conservative	Minority	Minority	Yes	Very much	Very much	Very much	Definitely yes		Yes	Yes
25	Hospital bed	No	Patient A	Carlos Lopez	Male	Latino	Median income	No children	1	Minority	0.97	Juan Martinez	Male	Latino	Median income	Underage children	0	Minority	Yes	Yes	476	8618	35 - 54	Female	Hispanic or Latino	Underage children	4 year degree	Working full time	$50,000 - $59,999	Divorced	Conservative	Minority	Minority	Yes	Very much	Very much	Very much	Definitely yes		Yes	Yes
25	Hospital bed	Yes	Patient B	Heather Baker	Female	White	Low income	No children	0	Non-minority	0.03	Tyron Williams	Male	Black	Low income	Underage children	1	Minority	Yes	Yes	476	8618	35 - 54	Female	Hispanic or Latino	Underage children	4 year degree	Working full time	$50,000 - $59,999	Divorced	Conservative	Minority	Minority	Yes	Very much	Very much	Very much	Definitely yes		Yes	Yes
29	Ventilator	Yes	Patient A	Maria Jose Gomez	Female	Latino	Median income	No children	1	Minority	0.56	Amy Cook	Female	White	Low income	No children	0	Non-minority	Yes	Yes	237	10003	35 - 54	Male	White	Underage children	Professional degree	Working full time	$100,000 - $149,999	Married	Independent	Non-minority	Non-minority	Yes	Very much	Very much	Very much	Definitely yes		Yes	Yes
29	Ventilator	No	Patient B	Jamar Harris	Male	Black	High income	No children	0	Minority	0.44	Abigail Myers	Female	White	Low income	No children	1	Non-minority	Yes	Yes	237	10003	35 - 54	Male	White	Underage children	Professional degree	Working full time	$100,000 - $149,999	Married	Independent	Non-minority	Non-minority	Yes	Very much	Very much	Very much	Definitely yes		Yes	Yes
29	Hospital bed	Yes	Patient A	Camila Hernandez	Female	Latino	Low income	Underage children	1	Minority	0.49	Luciana Gonzales	Female	Latino	Median income	No children	1	Minority	Yes	Yes	237	10003	35 - 54	Male	White	Underage children	Professional degree	Working full time	$100,000 - $149,999	Married	Independent	Non-minority	Non-minority	Yes	Very much	Very much	Very much	Definitely yes		Yes	Yes
29	Hospital bed	No	Patient B	Jose Rodriguez	Male	Latino	High income	Underage children	0	Minority	0.51	Greg Murphy	Male	White	High income	No children	0	Non-minority	Yes	Yes	237	10003	35 - 54	Male	White	Underage children	Professional degree	Working full time	$100,000 - $149,999	Married	Independent	Non-minority	Non-minority	Yes	Very much	Very much	Very much	Definitely yes		Yes	Yes
30	Ventilator	Yes	Patient A	Maria Jose Gomez	Female	Latino	Low income	Underage children	1	Minority	0.84	Deshawn Green	Male	Black	High income	No children	0	Minority	Yes	Yes	195	16686	18 - 34	Female	White	Underage children	Less than high school	Not working, not looking for paid work	$30,000 - $39,999	Married	Conservative	Non-minority	Non-minority	Yes	Slightly	Slightly	Slightly	Probably not		No	No
30	Ventilator	No	Patient B	Camila Hernandez	Female	Latino	High income	Underage children	0	Minority	0.16	Ebony Robinson	Female	Black	Low income	No children	1	Minority	Yes	Yes	195	16686	18 - 34	Female	White	Underage children	Less than high school	Not working, not looking for paid work	$30,000 - $39,999	Married	Conservative	Non-minority	Non-minority	Yes	Slightly	Slightly	Slightly	Probably not		No	No
30	Hospital bed	Yes	Patient A	Kareem Thomas	Male	Black	Low income	No children	0	Minority	0.56	Juan Martinez	Male	Latino	Median income	No children	1	Minority	Yes	Yes	195	16686	18 - 34	Female	White	Underage children	Less than high school	Not working, not looking for paid work	$30,000 - $39,999	Married	Conservative	Non-minority	Non-minority	Yes	Slightly	Slightly	Slightly	Probably not		No	No
30	Hospital bed	No	Patient B	Hannah Sullivan	Female	White	Low income	No children	1	Non-minority	0.44	Luciana Gonzales	Female	Latino	Median income	No children	0	Minority	Yes	Yes	195	16686	18 - 34	Female	White	Underage children	Less than high school	Not working, not looking for paid work	$30,000 - $39,999	Married	Conservative	Non-minority	Non-minority	Yes	Slightly	Slightly	Slightly	Probably not		No	No
31	Ventilator	No	Patient A	Carlos Lopez	Male	Latino	Low income	Underage children	0	Minority	1	Jada Jackson	Female	Black	High income	No children	0	Minority	Yes	Yes	244	90001	35 - 54	Male	White	Underage children	High school graduate	Working full time	More than $150,000	Married	Independent	Non-minority	Non-minority	Yes	Very much	Very much	Very much	Definitely yes		No	No
31	Ventilator	Yes	Patient B	Heather Baker	Female	White	Median income	Underage children	1	Non-minority	0	Pedro Ramirez	Male	Latino	Low income	No children	1	Minority	Yes	Yes	244	90001	35 - 54	Male	White	Underage children	High school graduate	Working full time	More than $150,000	Married	Independent	Non-minority	Non-minority	Yes	Very much	Very much	Very much	Definitely yes		No	No
31	Hospital bed	Yes	Patient A	Hannah Sullivan	Female	White	High income	Underage children	0	Non-minority	0.39	Ebony Robinson	Female	Black	Median income	Underage children	1	Minority	Yes	Yes	244	90001	35 - 54	Male	White	Underage children	High school graduate	Working full time	More than $150,000	Married	Independent	Non-minority	Non-minority	Yes	Very much	Very much	Very much	Definitely yes		No	No
31	Hospital bed	No	Patient B	Todd Miller	Male	White	Median income	Underage children	1	Non-minority	0.61	Ana Paola Sanchez	Female	Latino	High income	Underage children	0	Minority	Yes	Yes	244	90001	35 - 54	Male	White	Underage children	High school graduate	Working full time	More than $150,000	Married	Independent	Non-minority	Non-minority	Yes	Very much	Very much	Very much	Definitely yes		No	No
38	Ventilator	No	Patient A	Hannah Sullivan	Female	White	High income	No children	0	Non-minority	0.63	Amy Cook	Female	White	Low income	Underage children	1	Non-minority	Yes	Yes	276	30815	18 - 34	Female	White	No children	Some college	Working part time	$50,000 - $59,999	Married	Conservative	Non-minority	Non-minority	Yes	Slightly	Moderately	Very much	Definitely yes		No	No
38	Ventilator	Yes	Patient B	Heather Baker	Female	White	High income	No children	1	Non-minority	0.37	Pedro Ramirez	Male	Latino	Median income	Underage children	0	Minority	Yes	Yes	276	30815	18 - 34	Female	White	No children	Some college	Working part time	$50,000 - $59,999	Married	Conservative	Non-minority	Non-minority	Yes	Slightly	Moderately	Very much	Definitely yes		No	No
38	Hospital bed	Yes	Patient A	Todd Miller	Male	White	Low income	No children	1	Non-minority	0	Ana Paola Sanchez	Female	Latino	High income	No children	0	Minority	Yes	Yes	276	30815	18 - 34	Female	White	No children	Some college	Working part time	$50,000 - $59,999	Married	Conservative	Non-minority	Non-minority	Yes	Slightly	Moderately	Very much	Definitely yes		No	No
38	Hospital bed	No	Patient B	Latoya Jekins	Female	Black	Median income	No children	0	Minority	1	Ebony Robinson	Female	Black	Low income	No children	1	Minority	Yes	Yes	276	30815	18 - 34	Female	White	No children	Some college	Working part time	$50,000 - $59,999	Married	Conservative	Non-minority	Non-minority	Yes	Slightly	Moderately	Very much	Definitely yes		No	No
40	Ventilator	No	Patient A	Carlos Lopez	Male	Latino	Median income	Underage children	0	Minority	0.73	Pedro Ramirez	Male	Latino	Low income	No children	1	Minority	Yes	Yes	251	95747	35 - 54	Female	Asian	Underage children	4 year degree	Not working, looking for work	$100,000 - $149,999	Married	Conservative	Minority	Minority	Yes	Very much	Very much	Very much	Definitely yes		Yes	Yes
40	Ventilator	Yes	Patient B	Todd Miller	Male	White	Low income	Underage children	1	Non-minority	0.27	Amy Cook	Female	White	Low income	No children	0	Non-minority	Yes	Yes	251	95747	35 - 54	Female	Asian	Underage children	4 year degree	Not working, looking for work	$100,000 - $149,999	Married	Conservative	Minority	Minority	Yes	Very much	Very much	Very much	Definitely yes		Yes	Yes
40	Hospital bed	Yes	Patient A	Latoya Jekins	Female	Black	High income	No children	1	Minority	0.62	Ana Paola Sanchez	Female	Latino	Median income	No children	1	Minority	Yes	Yes	251	95747	35 - 54	Female	Asian	Underage children	4 year degree	Not working, looking for work	$100,000 - $149,999	Married	Conservative	Minority	Minority	Yes	Very much	Very much	Very much	Definitely yes		Yes	Yes
40	Hospital bed	No	Patient B	Kareem Thomas	Male	Black	Median income	No children	0	Minority	0.38	Abigail Myers	Female	White	High income	No children	0	Non-minority	Yes	Yes	251	95747	35 - 54	Female	Asian	Underage children	4 year degree	Not working, looking for work	$100,000 - $149,999	Married	Conservative	Minority	Minority	Yes	Very much	Very much	Very much	Definitely yes		Yes	Yes
43	Ventilator	Yes	Patient A	Maria Jose Gomez	Female	Latino	Median income	Underage children	1	Minority	0.55	Ebony Robinson	Female	Black	Median income	No children	1	Minority	Yes	Yes	398	90035	35 - 54	Male	White	Underage children	Professional degree	Working full time	More than $150,000	Married	Conservative	Non-minority	Non-minority	Yes	Very much	Very much	Moderately	Probably yes		No	No
43	Ventilator	No	Patient B	Camila Hernandez	Female	Latino	High income	Underage children	0	Minority	0.45	Ana Paola Sanchez	Female	Latino	Median income	No children	0	Minority	Yes	Yes	398	90035	35 - 54	Male	White	Underage children	Professional degree	Working full time	More than $150,000	Married	Conservative	Non-minority	Non-minority	Yes	Very much	Very much	Moderately	Probably yes		No	No
43	Hospital bed	No	Patient A	Kareem Thomas	Male	Black	High income	Underage children	1	Minority	0.55	Greg Murphy	Male	White	Median income	Underage children	0	Non-minority	Yes	Yes	398	90035	35 - 54	Male	White	Underage children	Professional degree	Working full time	More than $150,000	Married	Conservative	Non-minority	Non-minority	Yes	Very much	Very much	Moderately	Probably yes		No	No
43	Hospital bed	Yes	Patient B	Carlos Lopez	Male	Latino	Low income	Underage children	0	Minority	0.45	Luciana Gonzales	Female	Latino	High income	Underage children	1	Minority	Yes	Yes	398	90035	35 - 54	Male	White	Underage children	Professional degree	Working full time	More than $150,000	Married	Conservative	Non-minority	Non-minority	Yes	Very much	Very much	Moderately	Probably yes		No	No
44	Ventilator	No	Patient A	Shanice Jones	Female	Black	High income	No children	0	Minority	0.21	Jada Jackson	Female	Black	High income	Underage children	0	Minority	Yes	Yes	370	33774	55+	Male	White	No children	Some college	Retired	$100,000 - $149,999	Married	Independent	Non-minority	Non-minority	Yes	Moderately	Slightly	Slightly	Probably yes		No	No
44	Ventilator	Yes	Patient B	Jamar Harris	Male	Black	Median income	No children	1	Minority	0.79	Luciana Gonzales	Female	Latino	High income	Underage children	1	Minority	Yes	Yes	370	33774	55+	Male	White	No children	Some college	Retired	$100,000 - $149,999	Married	Independent	Non-minority	Non-minority	Yes	Moderately	Slightly	Slightly	Probably yes		No	No
44	Hospital bed	No	Patient A	Carlos Lopez	Male	Latino	Low income	No children	0	Minority	0.77	Tyron Williams	Male	Black	Low income	No children	1	Minority	Yes	Yes	370	33774	55+	Male	White	No children	Some college	Retired	$100,000 - $149,999	Married	Independent	Non-minority	Non-minority	Yes	Moderately	Slightly	Slightly	Probably yes		No	No
44	Hospital bed	Yes	Patient B	Maria Jose Gomez	Female	Latino	Low income	No children	1	Minority	0.23	Deshawn Green	Male	Black	Low income	No children	0	Minority	Yes	Yes	370	33774	55+	Male	White	No children	Some college	Retired	$100,000 - $149,999	Married	Independent	Non-minority	Non-minority	Yes	Moderately	Slightly	Slightly	Probably yes		No	No
45	Ventilator	Yes	Patient A	Carlos Lopez	Male	Latino	Low income	Underage children	1	Minority	0.5	Juan Martinez	Male	Latino	Median income	Underage children	1	Minority	Yes	Yes	367	92101	35 - 54	Female	White	No children	High school graduate	Not working, not looking for paid work	More than $150,000	Married	None of the above	Non-minority	Non-minority	Yes	Slightly	Slightly	Very much	Probably not		No	No
45	Ventilator	No	Patient B	Todd Miller	Male	White	Low income	Underage children	0	Non-minority	0.5	Tyron Williams	Male	Black	Median income	Underage children	0	Minority	Yes	Yes	367	92101	35 - 54	Female	White	No children	High school graduate	Not working, not looking for paid work	More than $150,000	Married	None of the above	Non-minority	Non-minority	Yes	Slightly	Slightly	Very much	Probably not		No	No
45	Hospital bed	Yes	Patient A	Connor Peterson	Male	White	Median income	Underage children	0	Non-minority	0.65	Jada Jackson	Female	Black	Low income	No children	1	Minority	Yes	Yes	367	92101	35 - 54	Female	White	No children	High school graduate	Not working, not looking for paid work	More than $150,000	Married	None of the above	Non-minority	Non-minority	Yes	Slightly	Slightly	Very much	Probably not		No	No
45	Hospital bed	No	Patient B	Jose Rodriguez	Male	Latino	Median income	Underage children	1	Minority	0.35	Pedro Ramirez	Male	Latino	Median income	No children	0	Minority	Yes	Yes	367	92101	35 - 54	Female	White	No children	High school graduate	Not working, not looking for paid work	More than $150,000	Married	None of the above	Non-minority	Non-minority	Yes	Slightly	Slightly	Very much	Probably not		No	No
46	Ventilator	No	Patient A	Hannah Sullivan	Female	White	Low income	No children	0	Non-minority	0.91	Amy Cook	Female	White	High income	No children	1	Non-minority	Yes	Yes	365	75202	35 - 54	Male	White	Underage children	Doctorate	Working full time	More than $150,000	Married	Conservative	Non-minority	Non-minority	Yes	Very much	Slightly	Very much	Definitely yes		No	No
46	Ventilator	Yes	Patient B	Maria Jose Gomez	Female	Latino	Low income	No children	1	Minority	0.09	Luciana Gonzales	Female	Latino	Low income	No children	0	Minority	Yes	Yes	365	75202	35 - 54	Male	White	Underage children	Doctorate	Working full time	More than $150,000	Married	Conservative	Non-minority	Non-minority	Yes	Very much	Slightly	Very much	Definitely yes		No	No
46	Hospital bed	Yes	Patient A	Latoya Jekins	Female	Black	Median income	Underage children	0	Minority	1	Ana Paola Sanchez	Female	Latino	Median income	Underage children	0	Minority	Yes	Yes	365	75202	35 - 54	Male	White	Underage children	Doctorate	Working full time	More than $150,000	Married	Conservative	Non-minority	Non-minority	Yes	Very much	Slightly	Very much	Definitely yes		No	No
46	Hospital bed	No	Patient B	Kareem Thomas	Male	Black	Median income	Underage children	1	Minority	0	Chad Wood	Male	White	Low income	Underage children	1	Non-minority	Yes	Yes	365	75202	35 - 54	Male	White	Underage children	Doctorate	Working full time	More than $150,000	Married	Conservative	Non-minority	Non-minority	Yes	Very much	Slightly	Very much	Definitely yes		No	No
48	Ventilator	Yes	Patient A	Heather Baker	Female	White	High income	No children	0	Non-minority	0.58	Ebony Robinson	Female	Black	Low income	Underage children	1	Minority	Yes	Yes	461	40291	35 - 54	Female	White	Underage children	2 year degree	Working full time	$70,000 - $79,999	Married	Independent	Non-minority	Non-minority	Yes	Very much	Very much	Very much	Definitely yes		Yes	No
48	Ventilator	No	Patient B	Latoya Jekins	Female	Black	Low income	No children	1	Minority	0.42	Greg Murphy	Male	White	High income	Underage children	0	Non-minority	Yes	Yes	461	40291	35 - 54	Female	White	Underage children	2 year degree	Working full time	$70,000 - $79,999	Married	Independent	Non-minority	Non-minority	Yes	Very much	Very much	Very much	Definitely yes		Yes	No
48	Hospital bed	Yes	Patient A	Shanice Jones	Female	Black	Median income	No children	0	Minority	0.6	Luciana Gonzales	Female	Latino	Low income	No children	1	Minority	Yes	Yes	461	40291	35 - 54	Female	White	Underage children	2 year degree	Working full time	$70,000 - $79,999	Married	Independent	Non-minority	Non-minority	Yes	Very much	Very much	Very much	Definitely yes		Yes	No
48	Hospital bed	No	Patient B	Jamar Harris	Male	Black	Low income	No children	1	Minority	0.4	Juan Martinez	Male	Latino	High income	No children	0	Minority	Yes	Yes	461	40291	35 - 54	Female	White	Underage children	2 year degree	Working full time	$70,000 - $79,999	Married	Independent	Non-minority	Non-minority	Yes	Very much	Very much	Very much	Definitely yes		Yes	No
50	Ventilator	Yes	Patient A	Heather Baker	Female	White	Median income	No children	0	Non-minority	0.6	Ebony Robinson	Female	Black	Low income	No children	0	Minority	Yes	Yes	477	90001	18 - 34	Male	White	Underage children	Professional degree	Working full time	$100,000 - $149,999	Married	Conservative	Non-minority	Non-minority	Yes	Moderately	Moderately	Moderately	Definitely yes		No	No
50	Ventilator	No	Patient B	Carlos Lopez	Male	Latino	High income	No children	1	Minority	0.4	Amy Cook	Female	White	High income	No children	1	Non-minority	Yes	Yes	477	90001	18 - 34	Male	White	Underage children	Professional degree	Working full time	$100,000 - $149,999	Married	Conservative	Non-minority	Non-minority	Yes	Moderately	Moderately	Moderately	Definitely yes		No	No
50	Hospital bed	Yes	Patient A	Todd Miller	Male	White	Median income	Underage children	1	Non-minority	0.77	Tyron Williams	Male	Black	Low income	No children	1	Minority	Yes	Yes	477	90001	18 - 34	Male	White	Underage children	Professional degree	Working full time	$100,000 - $149,999	Married	Conservative	Non-minority	Non-minority	Yes	Moderately	Moderately	Moderately	Definitely yes		No	No
50	Hospital bed	No	Patient B	Hannah Sullivan	Female	White	Low income	Underage children	0	Non-minority	0.23	Jada Jackson	Female	Black	Median income	No children	0	Minority	Yes	Yes	477	90001	18 - 34	Male	White	Underage children	Professional degree	Working full time	$100,000 - $149,999	Married	Conservative	Non-minority	Non-minority	Yes	Moderately	Moderately	Moderately	Definitely yes		No	No
51	Ventilator	Yes	Patient A	Carlos Lopez	Male	Latino	High income	No children	0	Minority	0	Juan Martinez	Male	Latino	Low income	No children	0	Minority	Yes	Yes	520	10001	35 - 54	Female	White	Underage children	Professional degree	Working full time	More than $150,000	Married	Conservative	Non-minority	Non-minority	Yes	Very much	Moderately	Very much	Probably yes		Yes	Yes
51	Ventilator	No	Patient B	Maria Jose Gomez	Female	Latino	Median income	No children	1	Minority	1	Ebony Robinson	Female	Black	High income	No children	1	Minority	Yes	Yes	520	10001	35 - 54	Female	White	Underage children	Professional degree	Working full time	More than $150,000	Married	Conservative	Non-minority	Non-minority	Yes	Very much	Moderately	Very much	Probably yes		Yes	Yes
51	Hospital bed	No	Patient A	Connor Peterson	Male	White	High income	No children	0	Non-minority	0	Amy Cook	Female	White	High income	No children	0	Non-minority	Yes	Yes	520	10001	35 - 54	Female	White	Underage children	Professional degree	Working full time	More than $150,000	Married	Conservative	Non-minority	Non-minority	Yes	Very much	Moderately	Very much	Probably yes		Yes	Yes
51	Hospital bed	Yes	Patient B	Todd Miller	Male	White	Low income	No children	1	Non-minority	1	Tyron Williams	Male	Black	High income	No children	1	Minority	Yes	Yes	520	10001	35 - 54	Female	White	Underage children	Professional degree	Working full time	More than $150,000	Married	Conservative	Non-minority	Non-minority	Yes	Very much	Moderately	Very much	Probably yes		Yes	Yes
52	Ventilator	Yes	Patient A	Maria Jose Gomez	Female	Latino	Median income	Underage children	1	Minority	0.8	Juan Martinez	Male	Latino	Low income	Underage children	0	Minority	Yes	Yes	488	48504	35 - 54	Female	White	No children	High school graduate	Not working, not looking for paid work	Less than $10,000	Never married (single)	Independent	Non-minority	Non-minority	Yes	Very much	Very much	Not at all	Definitely yes		No	No
52	Ventilator	No	Patient B	Connor Peterson	Male	White	High income	Underage children	0	Non-minority	0.2	Pedro Ramirez	Male	Latino	High income	Underage children	1	Minority	Yes	Yes	488	48504	35 - 54	Female	White	No children	High school graduate	Not working, not looking for paid work	Less than $10,000	Never married (single)	Independent	Non-minority	Non-minority	Yes	Very much	Very much	Not at all	Definitely yes		No	No
52	Hospital bed	Yes	Patient A	Hannah Sullivan	Female	White	Median income	Underage children	1	Non-minority	0.63	Amy Cook	Female	White	Low income	No children	0	Non-minority	Yes	Yes	488	48504	35 - 54	Female	White	No children	High school graduate	Not working, not looking for paid work	Less than $10,000	Never married (single)	Independent	Non-minority	Non-minority	Yes	Very much	Very much	Not at all	Definitely yes		No	No
52	Hospital bed	No	Patient B	Kareem Thomas	Male	Black	Low income	Underage children	0	Minority	0.37	Abigail Myers	Female	White	Low income	No children	1	Non-minority	Yes	Yes	488	48504	35 - 54	Female	White	No children	High school graduate	Not working, not looking for paid work	Less than $10,000	Never married (single)	Independent	Non-minority	Non-minority	Yes	Very much	Very much	Not at all	Definitely yes		No	No
53	Ventilator	Yes	Patient A	Kareem Thomas	Male	Black	Median income	Underage children	1	Minority	0.4	Abigail Myers	Female	White	Low income	Underage children	1	Non-minority	Yes	Yes	576	90014	35 - 54	Male	White	Underage children	Professional degree	Working full time	More than $150,000	Married	Conservative	Non-minority	Non-minority	Yes	Very much	Very much	Very much	Definitely yes		No	No
53	Ventilator	No	Patient B	Hannah Sullivan	Female	White	Median income	Underage children	0	Non-minority	0.6	Juan Martinez	Male	Latino	Low income	Underage children	0	Minority	Yes	Yes	576	90014	35 - 54	Male	White	Underage children	Professional degree	Working full time	More than $150,000	Married	Conservative	Non-minority	Non-minority	Yes	Very much	Very much	Very much	Definitely yes		No	No
53	Hospital bed	No	Patient A	Heather Baker	Female	White	Median income	Underage children	1	Non-minority	0.53	Chad Wood	Male	White	Median income	No children	0	Non-minority	Yes	Yes	576	90014	35 - 54	Male	White	Underage children	Professional degree	Working full time	More than $150,000	Married	Conservative	Non-minority	Non-minority	Yes	Very much	Very much	Very much	Definitely yes		No	No
53	Hospital bed	Yes	Patient B	Latoya Jekins	Female	Black	Low income	Underage children	0	Minority	0.47	Jada Jackson	Female	Black	High income	No children	1	Minority	Yes	Yes	576	90014	35 - 54	Male	White	Underage children	Professional degree	Working full time	More than $150,000	Married	Conservative	Non-minority	Non-minority	Yes	Very much	Very much	Very much	Definitely yes		No	No
56	Ventilator	No	Patient A	Carlos Lopez	Male	Latino	High income	Underage children	0	Minority	0	Deshawn Green	Male	Black	High income	No children	0	Minority	Yes	Yes	797	10013	35 - 54	Male	White	Underage children	Professional degree	Working full time	More than $150,000	Married	Conservative	Non-minority	Non-minority	Yes	Very much	Very much	Very much	Definitely yes		No	Yes
56	Ventilator	Yes	Patient B	Jose Rodriguez	Male	Latino	Low income	Underage children	1	Minority	1	Luciana Gonzales	Female	Latino	Low income	No children	1	Minority	Yes	Yes	797	10013	35 - 54	Male	White	Underage children	Professional degree	Working full time	More than $150,000	Married	Conservative	Non-minority	Non-minority	Yes	Very much	Very much	Very much	Definitely yes		No	Yes
56	Hospital bed	No	Patient A	Shanice Jones	Female	Black	Low income	No children	0	Minority	0.59	Pedro Ramirez	Male	Latino	Low income	No children	1	Minority	Yes	Yes	797	10013	35 - 54	Male	White	Underage children	Professional degree	Working full time	More than $150,000	Married	Conservative	Non-minority	Non-minority	Yes	Very much	Very much	Very much	Definitely yes		No	Yes
56	Hospital bed	Yes	Patient B	Hannah Sullivan	Female	White	Low income	No children	1	Non-minority	0.41	Amy Cook	Female	White	Median income	No children	0	Non-minority	Yes	Yes	797	10013	35 - 54	Male	White	Underage children	Professional degree	Working full time	More than $150,000	Married	Conservative	Non-minority	Non-minority	Yes	Very much	Very much	Very much	Definitely yes		No	Yes
57	Ventilator	No	Patient A	Shanice Jones	Female	Black	High income	No children	1	Minority	0	Deshawn Green	Male	Black	High income	No children	0	Minority	Yes	Yes	795	10013	35 - 54	Male	White	Underage children	Professional degree	Working full time	$100,000 - $149,999	Married	Conservative	Non-minority	Non-minority	Yes	Very much	Slightly	Very much	Definitely yes		No	No
57	Ventilator	Yes	Patient B	Camila Hernandez	Female	Latino	Median income	No children	0	Minority	1	Pedro Ramirez	Male	Latino	Low income	No children	1	Minority	Yes	Yes	795	10013	35 - 54	Male	White	Underage children	Professional degree	Working full time	$100,000 - $149,999	Married	Conservative	Non-minority	Non-minority	Yes	Very much	Slightly	Very much	Definitely yes		No	No
57	Hospital bed	No	Patient A	Connor Peterson	Male	White	Median income	No children	0	Non-minority	0	Amy Cook	Female	White	High income	No children	1	Non-minority	Yes	Yes	795	10013	35 - 54	Male	White	Underage children	Professional degree	Working full time	$100,000 - $149,999	Married	Conservative	Non-minority	Non-minority	Yes	Very much	Slightly	Very much	Definitely yes		No	No
57	Hospital bed	Yes	Patient B	Todd Miller	Male	White	Low income	No children	1	Non-minority	1	Ebony Robinson	Female	Black	Low income	No children	0	Minority	Yes	Yes	795	10013	35 - 54	Male	White	Underage children	Professional degree	Working full time	$100,000 - $149,999	Married	Conservative	Non-minority	Non-minority	Yes	Very much	Slightly	Very much	Definitely yes		No	No
59	Ventilator	No	Patient A	Jamar Harris	Male	Black	High income	Underage children	0	Minority	0.71	Abigail Myers	Female	White	High income	Underage children	0	Non-minority	Yes	Yes	1631	10001	35 - 54	Male	White	Underage children	Professional degree	Working full time	$100,000 - $149,999	Married	Conservative	Non-minority	Non-minority	Yes	Very much	Slightly	Very much	Definitely yes		No	No
59	Ventilator	Yes	Patient B	Jose Rodriguez	Male	Latino	Low income	Underage children	1	Minority	0.29	Jada Jackson	Female	Black	Median income	Underage children	1	Minority	Yes	Yes	1631	10001	35 - 54	Male	White	Underage children	Professional degree	Working full time	$100,000 - $149,999	Married	Conservative	Non-minority	Non-minority	Yes	Very much	Slightly	Very much	Definitely yes		No	No
59	Hospital bed	No	Patient A	Camila Hernandez	Female	Latino	Low income	No children	1	Minority	0.5	Luciana Gonzales	Female	Latino	High income	Underage children	1	Minority	Yes	Yes	1631	10001	35 - 54	Male	White	Underage children	Professional degree	Working full time	$100,000 - $149,999	Married	Conservative	Non-minority	Non-minority	Yes	Very much	Slightly	Very much	Definitely yes		No	No
59	Hospital bed	Yes	Patient B	Heather Baker	Female	White	Median income	No children	0	Non-minority	0.5	Greg Murphy	Male	White	High income	Underage children	0	Non-minority	Yes	Yes	1631	10001	35 - 54	Male	White	Underage children	Professional degree	Working full time	$100,000 - $149,999	Married	Conservative	Non-minority	Non-minority	Yes	Very much	Slightly	Very much	Definitely yes		No	No
60	Ventilator	No	Patient A	Shanice Jones	Female	Black	Median income	No children	1	Minority	1	Pedro Ramirez	Male	Latino	High income	No children	1	Minority	Yes	Yes	3032	10001	18 - 34	Male	White	Underage children	Professional degree	Working part time	$50,000 - $59,999	Married	None of the above	Non-minority	Non-minority	Yes	Very much	Very much	Very much	Definitely yes		No	No
60	Ventilator	Yes	Patient B	Carlos Lopez	Male	Latino	High income	No children	0	Minority	0	Jada Jackson	Female	Black	Low income	No children	0	Minority	Yes	Yes	3032	10001	18 - 34	Male	White	Underage children	Professional degree	Working part time	$50,000 - $59,999	Married	None of the above	Non-minority	Non-minority	Yes	Very much	Very much	Very much	Definitely yes		No	No
60	Hospital bed	Yes	Patient A	Latoya Jekins	Female	Black	High income	No children	1	Minority	0	Abigail Myers	Female	White	Low income	Underage children	0	Non-minority	Yes	Yes	3032	10001	18 - 34	Male	White	Underage children	Professional degree	Working part time	$50,000 - $59,999	Married	None of the above	Non-minority	Non-minority	Yes	Very much	Very much	Very much	Definitely yes		No	No
60	Hospital bed	No	Patient B	Todd Miller	Male	White	Median income	No children	0	Non-minority	1	Ana Paola Sanchez	Female	Latino	Low income	Underage children	1	Minority	Yes	Yes	3032	10001	18 - 34	Male	White	Underage children	Professional degree	Working part time	$50,000 - $59,999	Married	None of the above	Non-minority	Non-minority	Yes	Very much	Very much	Very much	Definitely yes		No	No
72	Ventilator	No	Patient A	Carlos Lopez	Male	Latino	Median income	No children	0	Minority	0.77	Juan Martinez	Male	Latino	Median income	No children	1	Minority	Yes	Yes	299	30116	35 - 54	Male	White	No children	Some college	Working full time	$50,000 - $59,999	Never married (single)	Independent	Non-minority	Non-minority	Yes	Very much	Very much	Very much	Probably yes		No	No
72	Ventilator	Yes	Patient B	Kareem Thomas	Male	Black	Median income	No children	1	Minority	0.23	Luciana Gonzales	Female	Latino	Low income	No children	0	Minority	Yes	Yes	299	30116	35 - 54	Male	White	No children	Some college	Working full time	$50,000 - $59,999	Never married (single)	Independent	Non-minority	Non-minority	Yes	Very much	Very much	Very much	Probably yes		No	No
72	Hospital bed	Yes	Patient A	Jose Rodriguez	Male	Latino	Low income	Underage children	1	Minority	0	Pedro Ramirez	Male	Latino	High income	No children	1	Minority	Yes	Yes	299	30116	35 - 54	Male	White	No children	Some college	Working full time	$50,000 - $59,999	Never married (single)	Independent	Non-minority	Non-minority	Yes	Very much	Very much	Very much	Probably yes		No	No
72	Hospital bed	No	Patient B	Connor Peterson	Male	White	Low income	Underage children	0	Non-minority	1	Jada Jackson	Female	Black	High income	No children	0	Minority	Yes	Yes	299	30116	35 - 54	Male	White	No children	Some college	Working full time	$50,000 - $59,999	Never married (single)	Independent	Non-minority	Non-minority	Yes	Very much	Very much	Very much	Probably yes		No	No
76	Ventilator	Yes	Patient A	Heather Baker	Female	White	High income	No children	1	Non-minority	0.59	Chad Wood	Male	White	Median income	No children	1	Non-minority	Yes	Yes	349	58103	55+	Female	White	No children	High school graduate	Not working, looking for work	$80,000 - $89,999	Married	Independent	Non-minority	Non-minority	Yes	Very much	Very much	Very much	Definitely yes		Yes	No
76	Ventilator	No	Patient B	Carlos Lopez	Male	Latino	High income	No children	0	Minority	0.41	Jada Jackson	Female	Black	High income	No children	0	Minority	Yes	Yes	349	58103	55+	Female	White	No children	High school graduate	Not working, looking for work	$80,000 - $89,999	Married	Independent	Non-minority	Non-minority	Yes	Very much	Very much	Very much	Definitely yes		Yes	No
76	Hospital bed	No	Patient A	Latoya Jekins	Female	Black	Median income	Underage children	1	Minority	0.6	Pedro Ramirez	Male	Latino	Low income	Underage children	0	Minority	Yes	Yes	349	58103	55+	Female	White	No children	High school graduate	Not working, looking for work	$80,000 - $89,999	Married	Independent	Non-minority	Non-minority	Yes	Very much	Very much	Very much	Definitely yes		Yes	No
76	Hospital bed	Yes	Patient B	Shanice Jones	Female	Black	Median income	Underage children	0	Minority	0.4	Ana Paola Sanchez	Female	Latino	Low income	Underage children	1	Minority	Yes	Yes	349	58103	55+	Female	White	No children	High school graduate	Not working, looking for work	$80,000 - $89,999	Married	Independent	Non-minority	Non-minority	Yes	Very much	Very much	Very much	Definitely yes		Yes	No
77	Ventilator	No	Patient A	Kareem Thomas	Male	Black	High income	No children	1	Minority	0.78	Chad Wood	Male	White	Low income	Underage children	0	Non-minority	Yes	Yes	285	61326	35 - 54	Male	White	Underage children	Professional degree	Working full time	More than $150,000	Married	Independent	Non-minority	Non-minority	Yes	Moderately	Slightly	Moderately	Probably yes		No	No
77	Ventilator	Yes	Patient B	Carlos Lopez	Male	Latino	Low income	No children	0	Minority	0.22	Juan Martinez	Male	Latino	Low income	Underage children	1	Minority	Yes	Yes	285	61326	35 - 54	Male	White	Underage children	Professional degree	Working full time	More than $150,000	Married	Independent	Non-minority	Non-minority	Yes	Moderately	Slightly	Moderately	Probably yes		No	No
77	Hospital bed	No	Patient A	Latoya Jekins	Female	Black	High income	No children	0	Minority	0.9	Amy Cook	Female	White	High income	No children	0	Non-minority	Yes	Yes	285	61326	35 - 54	Male	White	Underage children	Professional degree	Working full time	More than $150,000	Married	Independent	Non-minority	Non-minority	Yes	Moderately	Slightly	Moderately	Probably yes		No	No
77	Hospital bed	Yes	Patient B	Heather Baker	Female	White	Median income	No children	1	Non-minority	0.1	Pedro Ramirez	Male	Latino	Median income	No children	1	Minority	Yes	Yes	285	61326	35 - 54	Male	White	Underage children	Professional degree	Working full time	More than $150,000	Married	Independent	Non-minority	Non-minority	Yes	Moderately	Slightly	Moderately	Probably yes		No	No
78	Ventilator	No	Patient A	Jamar Harris	Male	Black	Low income	Underage children	0	Minority	0.45	Luciana Gonzales	Female	Latino	Median income	Underage children	0	Minority	Yes	Yes	333	55128	18 - 34	Female	Black	No children	2 year degree	Working part time	$90,000 - $99,999	Never married (single)	Independent	Minority	Minority	Yes	Not at all	Not at all	Moderately	Might or might not		No	Yes
78	Ventilator	Yes	Patient B	Maria Jose Gomez	Female	Latino	High income	Underage children	1	Minority	0.55	Amy Cook	Female	White	Low income	Underage children	1	Non-minority	Yes	Yes	333	55128	18 - 34	Female	Black	No children	2 year degree	Working part time	$90,000 - $99,999	Never married (single)	Independent	Minority	Minority	Yes	Not at all	Not at all	Moderately	Might or might not		No	Yes
78	Hospital bed	No	Patient A	Todd Miller	Male	White	Low income	No children	0	Non-minority	0	Chad Wood	Male	White	Median income	Underage children	0	Non-minority	Yes	Yes	333	55128	18 - 34	Female	Black	No children	2 year degree	Working part time	$90,000 - $99,999	Never married (single)	Independent	Minority	Minority	Yes	Not at all	Not at all	Moderately	Might or might not		No	Yes
78	Hospital bed	Yes	Patient B	Camila Hernandez	Female	Latino	Low income	No children	1	Minority	1	Greg Murphy	Male	White	Low income	Underage children	1	Non-minority	Yes	Yes	333	55128	18 - 34	Female	Black	No children	2 year degree	Working part time	$90,000 - $99,999	Never married (single)	Independent	Minority	Minority	Yes	Not at all	Not at all	Moderately	Might or might not		No	Yes
79	Ventilator	No	Patient A	Carlos Lopez	Male	Latino	High income	Underage children	1	Minority	0	Deshawn Green	Male	Black	Median income	Underage children	0	Minority	Yes	Yes	332	23060	55+	Male	Native American	Underage children	4 year degree	Working full time	$100,000 - $149,999	Married	Conservative	Minority	Minority	Yes	Very much	Very much	Very much	Definitely yes		No	No
79	Ventilator	Yes	Patient B	Todd Miller	Male	White	Median income	Underage children	0	Non-minority	1	Chad Wood	Male	White	Median income	Underage children	1	Non-minority	Yes	Yes	332	23060	55+	Male	Native American	Underage children	4 year degree	Working full time	$100,000 - $149,999	Married	Conservative	Minority	Minority	Yes	Very much	Very much	Very much	Definitely yes		No	No
79	Hospital bed	Yes	Patient A	Jose Rodriguez	Male	Latino	Low income	No children	1	Minority	0	Tyron Williams	Male	Black	Median income	Underage children	1	Minority	Yes	Yes	332	23060	55+	Male	Native American	Underage children	4 year degree	Working full time	$100,000 - $149,999	Married	Conservative	Minority	Minority	Yes	Very much	Very much	Very much	Definitely yes		No	No
79	Hospital bed	No	Patient B	Latoya Jekins	Female	Black	Low income	No children	0	Minority	1	Amy Cook	Female	White	Median income	Underage children	0	Non-minority	Yes	Yes	332	23060	55+	Male	Native American	Underage children	4 year degree	Working full time	$100,000 - $149,999	Married	Conservative	Minority	Minority	Yes	Very much	Very much	Very much	Definitely yes		No	No
83	Ventilator	Yes	Patient A	Shanice Jones	Female	Black	Median income	Underage children	1	Minority	0.62	Abigail Myers	Female	White	High income	Underage children	0	Non-minority	Yes	Yes	323	17821	35 - 54	Male	White	Underage children	4 year degree	Working full time	$100,000 - $149,999	Married	Independent	Non-minority	Non-minority	Yes	Moderately	Moderately	Moderately	Definitely yes		No	Yes
83	Ventilator	No	Patient B	Jamar Harris	Male	Black	Low income	Underage children	0	Minority	0.38	Jada Jackson	Female	Black	High income	Underage children	1	Minority	Yes	Yes	323	17821	35 - 54	Male	White	Underage children	4 year degree	Working full time	$100,000 - $149,999	Married	Independent	Non-minority	Non-minority	Yes	Moderately	Moderately	Moderately	Definitely yes		No	Yes
83	Hospital bed	No	Patient A	Camila Hernandez	Female	Latino	Median income	No children	0	Minority	0.88	Chad Wood	Male	White	Low income	No children	1	Non-minority	Yes	Yes	323	17821	35 - 54	Male	White	Underage children	4 year degree	Working full time	$100,000 - $149,999	Married	Independent	Non-minority	Non-minority	Yes	Moderately	Moderately	Moderately	Definitely yes		No	Yes
83	Hospital bed	Yes	Patient B	Todd Miller	Male	White	Median income	No children	1	Non-minority	0.12	Greg Murphy	Male	White	Low income	No children	0	Non-minority	Yes	Yes	323	17821	35 - 54	Male	White	Underage children	4 year degree	Working full time	$100,000 - $149,999	Married	Independent	Non-minority	Non-minority	Yes	Moderately	Moderately	Moderately	Definitely yes		No	Yes
84	Ventilator	Yes	Patient A	Todd Miller	Male	White	Median income	Underage children	0	Non-minority	0.48	Chad Wood	Male	White	High income	Underage children	0	Non-minority	Yes	Yes	403	77095	55+	Female	White	No children	High school graduate	Retired	$10,000 - $19,999	Divorced	Conservative	Non-minority	Non-minority	Yes	Very much	Very much	Very much	Definitely yes		No	No
84	Ventilator	No	Patient B	Carlos Lopez	Male	Latino	High income	Underage children	1	Minority	0.52	Deshawn Green	Male	Black	High income	Underage children	1	Minority	Yes	Yes	403	77095	55+	Female	White	No children	High school graduate	Retired	$10,000 - $19,999	Divorced	Conservative	Non-minority	Non-minority	Yes	Very much	Very much	Very much	Definitely yes		No	No
84	Hospital bed	Yes	Patient A	Hannah Sullivan	Female	White	Median income	Underage children	0	Non-minority	0.23	Tyron Williams	Male	Black	Low income	No children	1	Minority	Yes	Yes	403	77095	55+	Female	White	No children	High school graduate	Retired	$10,000 - $19,999	Divorced	Conservative	Non-minority	Non-minority	Yes	Very much	Very much	Very much	Definitely yes		No	No
84	Hospital bed	No	Patient B	Kareem Thomas	Male	Black	High income	Underage children	1	Minority	0.77	Amy Cook	Female	White	Median income	No children	0	Non-minority	Yes	Yes	403	77095	55+	Female	White	No children	High school graduate	Retired	$10,000 - $19,999	Divorced	Conservative	Non-minority	Non-minority	Yes	Very much	Very much	Very much	Definitely yes		No	No
85	Ventilator	No	Patient A	Shanice Jones	Female	Black	High income	No children	0	Minority	0.41	Amy Cook	Female	White	High income	Underage children	0	Non-minority	Yes	Yes	332	85233	18 - 34	Male	White	No children	High school graduate	Not working, looking for work	Less than $10,000	Never married (single)	None of the above	Non-minority	Non-minority	Yes	Very much	Not at all	Moderately	Not sure / don't know	Not sure / don't know	No	No
85	Ventilator	Yes	Patient B	Latoya Jekins	Female	Black	Median income	No children	1	Minority	0.59	Pedro Ramirez	Male	Latino	High income	Underage children	1	Minority	Yes	Yes	332	85233	18 - 34	Male	White	No children	High school graduate	Not working, looking for work	Less than $10,000	Never married (single)	None of the above	Non-minority	Non-minority	Yes	Very much	Not at all	Moderately	Not sure / don't know	Not sure / don't know	No	No
85	Hospital bed	No	Patient A	Maria Jose Gomez	Female	Latino	High income	No children	1	Minority	0.37	Jada Jackson	Female	Black	High income	Underage children	1	Minority	Yes	Yes	332	85233	18 - 34	Male	White	No children	High school graduate	Not working, looking for work	Less than $10,000	Never married (single)	None of the above	Non-minority	Non-minority	Yes	Very much	Not at all	Moderately	Not sure / don't know	Not sure / don't know	No	No
85	Hospital bed	Yes	Patient B	Camila Hernandez	Female	Latino	Median income	No children	0	Minority	0.63	Abigail Myers	Female	White	High income	Underage children	0	Non-minority	Yes	Yes	332	85233	18 - 34	Male	White	No children	High school graduate	Not working, looking for work	Less than $10,000	Never married (single)	None of the above	Non-minority	Non-minority	Yes	Very much	Not at all	Moderately	Not sure / don't know	Not sure / don't know	No	No
87	Ventilator	Yes	Patient A	Latoya Jekins	Female	Black	Low income	Underage children	1	Minority	0.73	Tyron Williams	Male	Black	Low income	No children	1	Minority	Yes	Yes	365	94607	18 - 34	Female	White	No children	4 year degree	Working full time	More than $150,000	Cohabiting	Progressive	Non-minority	Non-minority	Yes	Moderately	Slightly	Moderately	Probably yes		No	No
87	Ventilator	No	Patient B	Todd Miller	Male	White	High income	Underage children	0	Non-minority	0.27	Juan Martinez	Male	Latino	Median income	No children	0	Minority	Yes	Yes	365	94607	18 - 34	Female	White	No children	4 year degree	Working full time	More than $150,000	Cohabiting	Progressive	Non-minority	Non-minority	Yes	Moderately	Slightly	Moderately	Probably yes		No	No
87	Hospital bed	No	Patient A	Camila Hernandez	Female	Latino	High income	No children	0	Minority	0.85	Jada Jackson	Female	Black	Low income	Underage children	1	Minority	Yes	Yes	365	94607	18 - 34	Female	White	No children	4 year degree	Working full time	More than $150,000	Cohabiting	Progressive	Non-minority	Non-minority	Yes	Moderately	Slightly	Moderately	Probably yes		No	No
87	Hospital bed	Yes	Patient B	Kareem Thomas	Male	Black	High income	No children	1	Minority	0.15	Pedro Ramirez	Male	Latino	Median income	Underage children	0	Minority	Yes	Yes	365	94607	18 - 34	Female	White	No children	4 year degree	Working full time	More than $150,000	Cohabiting	Progressive	Non-minority	Non-minority	Yes	Moderately	Slightly	Moderately	Probably yes		No	No
90	Ventilator	No	Patient A	Carlos Lopez	Male	Latino	High income	No children	0	Minority	0.54	Pedro Ramirez	Male	Latino	Median income	Underage children	1	Minority	Yes	Yes	469	32526	35 - 54	Female	White	Underage children	High school graduate	Not working, looking for work	$90,000 - $99,999	Married	Conservative	Non-minority	Non-minority	Yes	Very much	Very much	Very much	Definitely yes		Yes	No
90	Ventilator	Yes	Patient B	Heather Baker	Female	White	High income	No children	1	Non-minority	0.46	Ana Paola Sanchez	Female	Latino	Median income	Underage children	0	Minority	Yes	Yes	469	32526	35 - 54	Female	White	Underage children	High school graduate	Not working, looking for work	$90,000 - $99,999	Married	Conservative	Non-minority	Non-minority	Yes	Very much	Very much	Very much	Definitely yes		Yes	No
90	Hospital bed	Yes	Patient A	Connor Peterson	Male	White	Low income	No children	1	Non-minority	0.64	Deshawn Green	Male	Black	High income	Underage children	1	Minority	Yes	Yes	469	32526	35 - 54	Female	White	Underage children	High school graduate	Not working, looking for work	$90,000 - $99,999	Married	Conservative	Non-minority	Non-minority	Yes	Very much	Very much	Very much	Definitely yes		Yes	No
90	Hospital bed	No	Patient B	Maria Jose Gomez	Female	Latino	Low income	No children	0	Minority	0.36	Abigail Myers	Female	White	Low income	Underage children	0	Non-minority	Yes	Yes	469	32526	35 - 54	Female	White	Underage children	High school graduate	Not working, looking for work	$90,000 - $99,999	Married	Conservative	Non-minority	Non-minority	Yes	Very much	Very much	Very much	Definitely yes		Yes	No
94	Ventilator	Yes	Patient A	Camila Hernandez	Female	Latino	High income	No children	1	Minority	0.84	Greg Murphy	Male	White	High income	Underage children	0	Non-minority	Yes	Yes	533	2919	55+	Female	White	No children	4 year degree	Retired	Less than $10,000	Married	Independent	Non-minority	Non-minority	Yes	Moderately	Moderately	Slightly	Probably yes		No	No
94	Ventilator	No	Patient B	Kareem Thomas	Male	Black	Median income	No children	0	Minority	0.16	Pedro Ramirez	Male	Latino	High income	Underage children	1	Minority	Yes	Yes	533	2919	55+	Female	White	No children	4 year degree	Retired	Less than $10,000	Married	Independent	Non-minority	Non-minority	Yes	Moderately	Moderately	Slightly	Probably yes		No	No
94	Hospital bed	Yes	Patient A	Hannah Sullivan	Female	White	High income	No children	1	Non-minority	0	Juan Martinez	Male	Latino	Low income	No children	1	Minority	Yes	Yes	533	2919	55+	Female	White	No children	4 year degree	Retired	Less than $10,000	Married	Independent	Non-minority	Non-minority	Yes	Moderately	Moderately	Slightly	Probably yes		No	No
94	Hospital bed	No	Patient B	Jose Rodriguez	Male	Latino	Low income	No children	0	Minority	1	Abigail Myers	Female	White	High income	No children	0	Non-minority	Yes	Yes	533	2919	55+	Female	White	No children	4 year degree	Retired	Less than $10,000	Married	Independent	Non-minority	Non-minority	Yes	Moderately	Moderately	Slightly	Probably yes		No	No
96	Ventilator	Yes	Patient A	Jose Rodriguez	Male	Latino	Low income	No children	0	Minority	0.55	Chad Wood	Male	White	Low income	No children	1	Non-minority	Yes	Yes	528	47362	18 - 34	Female	White	No children	Less than high school	Not working, looking for work	$20,000 - $29,999	Never married (single)	None of the above	Non-minority	Non-minority	Yes	Moderately	Very much	Moderately	Definitely yes		No	Yes
96	Ventilator	No	Patient B	Hannah Sullivan	Female	White	Low income	No children	1	Non-minority	0.45	Deshawn Green	Male	Black	Low income	No children	0	Minority	Yes	Yes	528	47362	18 - 34	Female	White	No children	Less than high school	Not working, looking for work	$20,000 - $29,999	Never married (single)	None of the above	Non-minority	Non-minority	Yes	Moderately	Very much	Moderately	Definitely yes		No	Yes
96	Hospital bed	No	Patient A	Jamar Harris	Male	Black	High income	Underage children	0	Minority	0	Amy Cook	Female	White	Low income	Underage children	0	Non-minority	Yes	Yes	528	47362	18 - 34	Female	White	No children	Less than high school	Not working, looking for work	$20,000 - $29,999	Never married (single)	None of the above	Non-minority	Non-minority	Yes	Moderately	Very much	Moderately	Definitely yes		No	Yes
96	Hospital bed	Yes	Patient B	Shanice Jones	Female	Black	Median income	Underage children	1	Minority	1	Tyron Williams	Male	Black	High income	Underage children	1	Minority	Yes	Yes	528	47362	18 - 34	Female	White	No children	Less than high school	Not working, looking for work	$20,000 - $29,999	Never married (single)	None of the above	Non-minority	Non-minority	Yes	Moderately	Very much	Moderately	Definitely yes		No	Yes
97	Ventilator	No	Patient A	Jamar Harris	Male	Black	High income	No children	0	Minority	1	Deshawn Green	Male	Black	High income	No children	1	Minority	Yes	Yes	614	1607	35 - 54	Female	White	Underage children	2 year degree	Working part time	$30,000 - $39,999	Divorced	Independent	Non-minority	Non-minority	Yes	Moderately	Very much	Very much	Might or might not		Yes	Yes
97	Ventilator	Yes	Patient B	Kareem Thomas	Male	Black	Low income	No children	1	Minority	0	Tyron Williams	Male	Black	Median income	No children	0	Minority	Yes	Yes	614	1607	35 - 54	Female	White	Underage children	2 year degree	Working part time	$30,000 - $39,999	Divorced	Independent	Non-minority	Non-minority	Yes	Moderately	Very much	Very much	Might or might not		Yes	Yes
97	Hospital bed	No	Patient A	Camila Hernandez	Female	Latino	Median income	Underage children	1	Minority	0	Pedro Ramirez	Male	Latino	High income	Underage children	1	Minority	Yes	Yes	614	1607	35 - 54	Female	White	Underage children	2 year degree	Working part time	$30,000 - $39,999	Divorced	Independent	Non-minority	Non-minority	Yes	Moderately	Very much	Very much	Might or might not		Yes	Yes
97	Hospital bed	Yes	Patient B	Heather Baker	Female	White	Low income	Underage children	0	Non-minority	1	Juan Martinez	Male	Latino	High income	Underage children	0	Minority	Yes	Yes	614	1607	35 - 54	Female	White	Underage children	2 year degree	Working part time	$30,000 - $39,999	Divorced	Independent	Non-minority	Non-minority	Yes	Moderately	Very much	Very much	Might or might not		Yes	Yes
99	Ventilator	Yes	Patient A	Kareem Thomas	Male	Black	Low income	Underage children	1	Minority	0.36	Luciana Gonzales	Female	Latino	Low income	No children	0	Minority	Yes	Yes	855	84121	55+	Female	White	Underage children	High school graduate	Retired	$30,000 - $39,999	Married	Progressive	Non-minority	Non-minority	Yes	Very much	Very much	Very much	Probably yes		No	No
99	Ventilator	No	Patient B	Hannah Sullivan	Female	White	Median income	Underage children	0	Non-minority	0.64	Jada Jackson	Female	Black	High income	No children	1	Minority	Yes	Yes	855	84121	55+	Female	White	Underage children	High school graduate	Retired	$30,000 - $39,999	Married	Progressive	Non-minority	Non-minority	Yes	Very much	Very much	Very much	Probably yes		No	No
99	Hospital bed	Yes	Patient A	Heather Baker	Female	White	Low income	No children	0	Non-minority	0.67	Greg Murphy	Male	White	Median income	No children	1	Non-minority	Yes	Yes	855	84121	55+	Female	White	Underage children	High school graduate	Retired	$30,000 - $39,999	Married	Progressive	Non-minority	Non-minority	Yes	Very much	Very much	Very much	Probably yes		No	No
99	Hospital bed	No	Patient B	Jamar Harris	Male	Black	Median income	No children	1	Minority	0.33	Chad Wood	Male	White	Median income	No children	0	Non-minority	Yes	Yes	855	84121	55+	Female	White	Underage children	High school graduate	Retired	$30,000 - $39,999	Married	Progressive	Non-minority	Non-minority	Yes	Very much	Very much	Very much	Probably yes		No	No
101	Ventilator	No	Patient A	Shanice Jones	Female	Black	Low income	No children	0	Minority	0.64	Jada Jackson	Female	Black	High income	Underage children	0	Minority	Yes	Yes	263	14612	55+	Female	White	No children	Professional degree	Other	$20,000 - $29,999	Never married (single)	Independent	Non-minority	Non-minority	Yes	Slightly	Slightly	Very much	Definitely yes		No	No
101	Ventilator	Yes	Patient B	Latoya Jekins	Female	Black	Median income	No children	1	Minority	0.36	Ebony Robinson	Female	Black	Low income	Underage children	1	Minority	Yes	Yes	263	14612	55+	Female	White	No children	Professional degree	Other	$20,000 - $29,999	Never married (single)	Independent	Non-minority	Non-minority	Yes	Slightly	Slightly	Very much	Definitely yes		No	No
101	Hospital bed	Yes	Patient A	Maria Jose Gomez	Female	Latino	High income	Underage children	1	Minority	0	Deshawn Green	Male	Black	High income	No children	0	Minority	Yes	Yes	263	14612	55+	Female	White	No children	Professional degree	Other	$20,000 - $29,999	Never married (single)	Independent	Non-minority	Non-minority	Yes	Slightly	Slightly	Very much	Definitely yes		No	No
101	Hospital bed	No	Patient B	Camila Hernandez	Female	Latino	Median income	Underage children	0	Minority	1	Luciana Gonzales	Female	Latino	High income	No children	1	Minority	Yes	Yes	263	14612	55+	Female	White	No children	Professional degree	Other	$20,000 - $29,999	Never married (single)	Independent	Non-minority	Non-minority	Yes	Slightly	Slightly	Very much	Definitely yes		No	No
102	Ventilator	Yes	Patient A	Carlos Lopez	Male	Latino	Low income	Underage children	1	Minority	0.36	Luciana Gonzales	Female	Latino	Low income	Underage children	1	Minority	Yes	Yes	254	19602	18 - 34	Female	White	No children	High school graduate	Not working, looking for work	Less than $10,000	Never married (single)	None of the above	Non-minority	Non-minority	Yes	Moderately	Moderately	Slightly	Might or might not		No	No
102	Ventilator	No	Patient B	Jose Rodriguez	Male	Latino	Median income	Underage children	0	Minority	0.64	Amy Cook	Female	White	High income	Underage children	0	Non-minority	Yes	Yes	254	19602	18 - 34	Female	White	No children	High school graduate	Not working, looking for work	Less than $10,000	Never married (single)	None of the above	Non-minority	Non-minority	Yes	Moderately	Moderately	Slightly	Might or might not		No	No
102	Hospital bed	No	Patient A	Heather Baker	Female	White	Low income	No children	0	Non-minority	0	Jada Jackson	Female	Black	High income	No children	1	Minority	Yes	Yes	254	19602	18 - 34	Female	White	No children	High school graduate	Not working, looking for work	Less than $10,000	Never married (single)	None of the above	Non-minority	Non-minority	Yes	Moderately	Moderately	Slightly	Might or might not		No	No
102	Hospital bed	Yes	Patient B	Latoya Jekins	Female	Black	Low income	No children	1	Minority	1	Chad Wood	Male	White	High income	No children	0	Non-minority	Yes	Yes	254	19602	18 - 34	Female	White	No children	High school graduate	Not working, looking for work	Less than $10,000	Never married (single)	None of the above	Non-minority	Non-minority	Yes	Moderately	Moderately	Slightly	Might or might not		No	No
103	Ventilator	Yes	Patient A	Maria Jose Gomez	Female	Latino	Low income	No children	1	Minority	0.3	Greg Murphy	Male	White	High income	No children	0	Non-minority	Yes	Yes	246	90803	35 - 54	Male	Asian	No children	4 year degree	Working full time	$70,000 - $79,999	Never married (single)	Progressive	Minority	Minority	Yes	Very much	Moderately	Very much	Definitely yes		No	No
103	Ventilator	No	Patient B	Jamar Harris	Male	Black	High income	No children	0	Minority	0.7	Abigail Myers	Female	White	Median income	No children	1	Non-minority	Yes	Yes	246	90803	35 - 54	Male	Asian	No children	4 year degree	Working full time	$70,000 - $79,999	Never married (single)	Progressive	Minority	Minority	Yes	Very much	Moderately	Very much	Definitely yes		No	No
103	Hospital bed	No	Patient A	Carlos Lopez	Male	Latino	Low income	No children	1	Minority	0.61	Juan Martinez	Male	Latino	High income	Underage children	0	Minority	Yes	Yes	246	90803	35 - 54	Male	Asian	No children	4 year degree	Working full time	$70,000 - $79,999	Never married (single)	Progressive	Minority	Minority	Yes	Very much	Moderately	Very much	Definitely yes		No	No
103	Hospital bed	Yes	Patient B	Todd Miller	Male	White	High income	No children	0	Non-minority	0.39	Chad Wood	Male	White	High income	Underage children	1	Non-minority	Yes	Yes	246	90803	35 - 54	Male	Asian	No children	4 year degree	Working full time	$70,000 - $79,999	Never married (single)	Progressive	Minority	Minority	Yes	Very much	Moderately	Very much	Definitely yes		No	No
106	Ventilator	No	Patient A	Todd Miller	Male	White	Low income	Underage children	1	Non-minority	0.49	Amy Cook	Female	White	Low income	No children	1	Non-minority	Yes	Yes	261	10116	18 - 34	Female	White	No children	Professional degree	Working full time	$100,000 - $149,999	Married	Progressive	Non-minority	Non-minority	Yes	Very much	Moderately	Very much	Probably yes		No	No
106	Ventilator	Yes	Patient B	Carlos Lopez	Male	Latino	Median income	Underage children	0	Minority	0.51	Luciana Gonzales	Female	Latino	Low income	No children	0	Minority	Yes	Yes	261	10116	18 - 34	Female	White	No children	Professional degree	Working full time	$100,000 - $149,999	Married	Progressive	Non-minority	Non-minority	Yes	Very much	Moderately	Very much	Probably yes		No	No
106	Hospital bed	Yes	Patient A	Connor Peterson	Male	White	High income	No children	0	Non-minority	0.47	Greg Murphy	Male	White	Median income	No children	0	Non-minority	Yes	Yes	261	10116	18 - 34	Female	White	No children	Professional degree	Working full time	$100,000 - $149,999	Married	Progressive	Non-minority	Non-minority	Yes	Very much	Moderately	Very much	Probably yes		No	No
106	Hospital bed	No	Patient B	Jose Rodriguez	Male	Latino	Low income	No children	1	Minority	0.53	Pedro Ramirez	Male	Latino	Median income	No children	1	Minority	Yes	Yes	261	10116	18 - 34	Female	White	No children	Professional degree	Working full time	$100,000 - $149,999	Married	Progressive	Non-minority	Non-minority	Yes	Very much	Moderately	Very much	Probably yes		No	No
107	Ventilator	Yes	Patient A	Hannah Sullivan	Female	White	High income	Underage children	1	Non-minority	0.5	Ana Paola Sanchez	Female	Latino	High income	Underage children	0	Minority	Yes	Yes	412	30034	18 - 34	Female	Hispanic or Latino	No children	High school graduate	Working part time	$60,000 - $69,999	Never married (single)	Conservative	Minority	Minority	Yes	Moderately	Moderately	Moderately	Probably yes		No	No
107	Ventilator	No	Patient B	Todd Miller	Male	White	High income	Underage children	0	Non-minority	0.5	Ebony Robinson	Female	Black	High income	Underage children	1	Minority	Yes	Yes	412	30034	18 - 34	Female	Hispanic or Latino	No children	High school graduate	Working part time	$60,000 - $69,999	Never married (single)	Conservative	Minority	Minority	Yes	Moderately	Moderately	Moderately	Probably yes		No	No
107	Hospital bed	No	Patient A	Jamar Harris	Male	Black	Low income	No children	1	Minority	0.71	Tyron Williams	Male	Black	Median income	Underage children	0	Minority	Yes	Yes	412	30034	18 - 34	Female	Hispanic or Latino	No children	High school graduate	Working part time	$60,000 - $69,999	Never married (single)	Conservative	Minority	Minority	Yes	Moderately	Moderately	Moderately	Probably yes		No	No
107	Hospital bed	Yes	Patient B	Jose Rodriguez	Male	Latino	Median income	No children	0	Minority	0.29	Greg Murphy	Male	White	High income	Underage children	1	Non-minority	Yes	Yes	412	30034	18 - 34	Female	Hispanic or Latino	No children	High school graduate	Working part time	$60,000 - $69,999	Never married (single)	Conservative	Minority	Minority	Yes	Moderately	Moderately	Moderately	Probably yes		No	No
109	Ventilator	No	Patient A	Todd Miller	Male	White	Low income	No children	0	Non-minority	0.4	Ebony Robinson	Female	Black	High income	No children	0	Minority	Yes	Yes	677	26062	55+	Female	White	No children	4 year degree	Not working, not looking for paid work	$30,000 - $39,999	Never married (single)	Progressive	Non-minority	Non-minority	Yes	Very much	Very much	Very much	Definitely yes		Yes	No
109	Ventilator	Yes	Patient B	Carlos Lopez	Male	Latino	High income	No children	1	Minority	0.6	Jada Jackson	Female	Black	Low income	No children	1	Minority	Yes	Yes	677	26062	55+	Female	White	No children	4 year degree	Not working, not looking for paid work	$30,000 - $39,999	Never married (single)	Progressive	Non-minority	Non-minority	Yes	Very much	Very much	Very much	Definitely yes		Yes	No
109	Hospital bed	Yes	Patient A	Hannah Sullivan	Female	White	Median income	No children	0	Non-minority	0.39	Chad Wood	Male	White	High income	Underage children	1	Non-minority	Yes	Yes	677	26062	55+	Female	White	No children	4 year degree	Not working, not looking for paid work	$30,000 - $39,999	Never married (single)	Progressive	Non-minority	Non-minority	Yes	Very much	Very much	Very much	Definitely yes		Yes	No
109	Hospital bed	No	Patient B	Jose Rodriguez	Male	Latino	Median income	No children	1	Minority	0.61	Greg Murphy	Male	White	Low income	Underage children	0	Non-minority	Yes	Yes	677	26062	55+	Female	White	No children	4 year degree	Not working, not looking for paid work	$30,000 - $39,999	Never married (single)	Progressive	Non-minority	Non-minority	Yes	Very much	Very much	Very much	Definitely yes		Yes	No
113	Ventilator	No	Patient A	Connor Peterson	Male	White	High income	Underage children	1	Non-minority	0	Ana Paola Sanchez	Female	Latino	Low income	Underage children	1	Minority	Yes	Yes	437	10010	55+	Male	White	Underage children	Professional degree	Working full time	More than $150,000	Married	Independent	Non-minority	Non-minority	Yes	Very much	Very much	Very much	Definitely yes		No	No
113	Ventilator	Yes	Patient B	Jose Rodriguez	Male	Latino	High income	Underage children	0	Minority	1	Ebony Robinson	Female	Black	Low income	Underage children	0	Minority	Yes	Yes	437	10010	55+	Male	White	Underage children	Professional degree	Working full time	More than $150,000	Married	Independent	Non-minority	Non-minority	Yes	Very much	Very much	Very much	Definitely yes		No	No
113	Hospital bed	Yes	Patient A	Hannah Sullivan	Female	White	High income	Underage children	1	Non-minority	0.57	Tyron Williams	Male	Black	Median income	No children	1	Minority	Yes	Yes	437	10010	55+	Male	White	Underage children	Professional degree	Working full time	More than $150,000	Married	Independent	Non-minority	Non-minority	Yes	Very much	Very much	Very much	Definitely yes		No	No
113	Hospital bed	No	Patient B	Shanice Jones	Female	Black	Median income	Underage children	0	Minority	0.43	Juan Martinez	Male	Latino	Median income	No children	0	Minority	Yes	Yes	437	10010	55+	Male	White	Underage children	Professional degree	Working full time	More than $150,000	Married	Independent	Non-minority	Non-minority	Yes	Very much	Very much	Very much	Definitely yes		No	No
114	Ventilator	Yes	Patient A	Connor Peterson	Male	White	High income	Underage children	1	Non-minority	0.5	Ebony Robinson	Female	Black	High income	Underage children	1	Minority	Yes	Yes	515	7047	35 - 54	Male	White,Hispanic or Latino	Underage children	Professional degree	Working full time	$100,000 - $149,999	Married	Independent	Non-minority	Minority	Yes	Moderately	Moderately	Very much	Definitely yes		Yes	No
114	Ventilator	No	Patient B	Maria Jose Gomez	Female	Latino	High income	Underage children	0	Minority	0.5	Ana Paola Sanchez	Female	Latino	Median income	Underage children	0	Minority	Yes	Yes	515	7047	35 - 54	Male	White,Hispanic or Latino	Underage children	Professional degree	Working full time	$100,000 - $149,999	Married	Independent	Non-minority	Minority	Yes	Moderately	Moderately	Very much	Definitely yes		Yes	No
114	Hospital bed	No	Patient A	Jamar Harris	Male	Black	Median income	Underage children	1	Minority	0.46	Chad Wood	Male	White	Low income	No children	0	Non-minority	Yes	Yes	515	7047	35 - 54	Male	White,Hispanic or Latino	Underage children	Professional degree	Working full time	$100,000 - $149,999	Married	Independent	Non-minority	Minority	Yes	Moderately	Moderately	Very much	Definitely yes		Yes	No
114	Hospital bed	Yes	Patient B	Jose Rodriguez	Male	Latino	High income	Underage children	0	Minority	0.54	Juan Martinez	Male	Latino	Low income	No children	1	Minority	Yes	Yes	515	7047	35 - 54	Male	White,Hispanic or Latino	Underage children	Professional degree	Working full time	$100,000 - $149,999	Married	Independent	Non-minority	Minority	Yes	Moderately	Moderately	Very much	Definitely yes		Yes	No
115	Ventilator	Yes	Patient A	Connor Peterson	Male	White	Median income	Underage children	1	Non-minority	0.81	Chad Wood	Male	White	Median income	Underage children	1	Non-minority	Yes	Yes	711	10013	18 - 34	Female	White	Underage children	Doctorate	Working full time	More than $150,000	Married	Progressive	Non-minority	Non-minority	Yes	Very much	Very much	Very much	Definitely yes		No	No
115	Ventilator	No	Patient B	Heather Baker	Female	White	Median income	Underage children	0	Non-minority	0.19	Amy Cook	Female	White	Median income	Underage children	0	Non-minority	Yes	Yes	711	10013	18 - 34	Female	White	Underage children	Doctorate	Working full time	More than $150,000	Married	Progressive	Non-minority	Non-minority	Yes	Very much	Very much	Very much	Definitely yes		No	No
115	Hospital bed	Yes	Patient A	Latoya Jekins	Female	Black	Low income	Underage children	0	Minority	0.85	Greg Murphy	Male	White	Median income	No children	0	Non-minority	Yes	Yes	711	10013	18 - 34	Female	White	Underage children	Doctorate	Working full time	More than $150,000	Married	Progressive	Non-minority	Non-minority	Yes	Very much	Very much	Very much	Definitely yes		No	No
115	Hospital bed	No	Patient B	Todd Miller	Male	White	Low income	Underage children	1	Non-minority	0.15	Tyron Williams	Male	Black	Median income	No children	1	Minority	Yes	Yes	711	10013	18 - 34	Female	White	Underage children	Doctorate	Working full time	More than $150,000	Married	Progressive	Non-minority	Non-minority	Yes	Very much	Very much	Very much	Definitely yes		No	No
116	Ventilator	Yes	Patient A	Hannah Sullivan	Female	White	Median income	No children	0	Non-minority	0.29	Ebony Robinson	Female	Black	Median income	No children	0	Minority	Yes	Yes	659	44444	18 - 34	Male	White	Underage children	Professional degree	Working full time	$90,000 - $99,999	Married	Independent	Non-minority	Non-minority	Yes	Slightly	Moderately	Slightly	Probably yes		Yes	No
116	Ventilator	No	Patient B	Todd Miller	Male	White	Median income	No children	1	Non-minority	0.71	Ana Paola Sanchez	Female	Latino	High income	No children	1	Minority	Yes	Yes	659	44444	18 - 34	Male	White	Underage children	Professional degree	Working full time	$90,000 - $99,999	Married	Independent	Non-minority	Non-minority	Yes	Slightly	Moderately	Slightly	Probably yes		Yes	No
116	Hospital bed	Yes	Patient A	Latoya Jekins	Female	Black	Median income	No children	1	Minority	0	Tyron Williams	Male	Black	Median income	Underage children	0	Minority	Yes	Yes	659	44444	18 - 34	Male	White	Underage children	Professional degree	Working full time	$90,000 - $99,999	Married	Independent	Non-minority	Non-minority	Yes	Slightly	Moderately	Slightly	Probably yes		Yes	No
116	Hospital bed	No	Patient B	Jose Rodriguez	Male	Latino	Low income	No children	0	Minority	1	Deshawn Green	Male	Black	High income	Underage children	1	Minority	Yes	Yes	659	44444	18 - 34	Male	White	Underage children	Professional degree	Working full time	$90,000 - $99,999	Married	Independent	Non-minority	Non-minority	Yes	Slightly	Moderately	Slightly	Probably yes		Yes	No
117	Ventilator	No	Patient A	Jose Rodriguez	Male	Latino	Median income	No children	1	Minority	0.58	Chad Wood	Male	White	Low income	No children	1	Non-minority	Yes	Yes	989	95045	35 - 54	Male	White	Underage children	Doctorate	Working full time	$60,000 - $69,999	Married	Progressive	Non-minority	Non-minority	Yes	Very much	Very much	Very much	Definitely yes		No	No
117	Ventilator	Yes	Patient B	Latoya Jekins	Female	Black	Median income	No children	0	Minority	0.42	Greg Murphy	Male	White	High income	No children	0	Non-minority	Yes	Yes	989	95045	35 - 54	Male	White	Underage children	Doctorate	Working full time	$60,000 - $69,999	Married	Progressive	Non-minority	Non-minority	Yes	Very much	Very much	Very much	Definitely yes		No	No
117	Hospital bed	No	Patient A	Camila Hernandez	Female	Latino	High income	No children	1	Minority	0	Juan Martinez	Male	Latino	High income	No children	1	Minority	Yes	Yes	989	95045	35 - 54	Male	White	Underage children	Doctorate	Working full time	$60,000 - $69,999	Married	Progressive	Non-minority	Non-minority	Yes	Very much	Very much	Very much	Definitely yes		No	No
117	Hospital bed	Yes	Patient B	Shanice Jones	Female	Black	Low income	No children	0	Minority	1	Tyron Williams	Male	Black	High income	No children	0	Minority	Yes	Yes	989	95045	35 - 54	Male	White	Underage children	Doctorate	Working full time	$60,000 - $69,999	Married	Progressive	Non-minority	Non-minority	Yes	Very much	Very much	Very much	Definitely yes		No	No
118	Ventilator	Yes	Patient A	Maria Jose Gomez	Female	Latino	Median income	Underage children	1	Minority	0.3	Juan Martinez	Male	Latino	High income	Underage children	0	Minority	Yes	Yes	1064	75001	35 - 54	Male	White	Underage children	Professional degree	Working full time	$100,000 - $149,999	Married	Independent	Non-minority	Non-minority	Yes	Very much	Very much	Very much	Definitely yes		No	No
118	Ventilator	No	Patient B	Jamar Harris	Male	Black	Median income	Underage children	0	Minority	0.7	Ebony Robinson	Female	Black	Median income	Underage children	1	Minority	Yes	Yes	1064	75001	35 - 54	Male	White	Underage children	Professional degree	Working full time	$100,000 - $149,999	Married	Independent	Non-minority	Non-minority	Yes	Very much	Very much	Very much	Definitely yes		No	No
118	Hospital bed	No	Patient A	Todd Miller	Male	White	Median income	Underage children	0	Non-minority	1	Tyron Williams	Male	Black	High income	Underage children	1	Minority	Yes	Yes	1064	75001	35 - 54	Male	White	Underage children	Professional degree	Working full time	$100,000 - $149,999	Married	Independent	Non-minority	Non-minority	Yes	Very much	Very much	Very much	Definitely yes		No	No
118	Hospital bed	Yes	Patient B	Camila Hernandez	Female	Latino	Low income	Underage children	1	Minority	0	Jada Jackson	Female	Black	High income	Underage children	0	Minority	Yes	Yes	1064	75001	35 - 54	Male	White	Underage children	Professional degree	Working full time	$100,000 - $149,999	Married	Independent	Non-minority	Non-minority	Yes	Very much	Very much	Very much	Definitely yes		No	No
119	Ventilator	No	Patient A	Hannah Sullivan	Female	White	Low income	No children	0	Non-minority	0.67	Abigail Myers	Female	White	Median income	Underage children	1	Non-minority	Yes	Yes	383	94203	18 - 34	Female	White	Underage children	Doctorate	Working full time	$90,000 - $99,999	Married	None of the above	Non-minority	Non-minority	Yes	Very much	Very much	Very much	Definitely not		No	No
119	Ventilator	Yes	Patient B	Todd Miller	Male	White	Low income	No children	1	Non-minority	0.33	Jada Jackson	Female	Black	Low income	Underage children	0	Minority	Yes	Yes	383	94203	18 - 34	Female	White	Underage children	Doctorate	Working full time	$90,000 - $99,999	Married	None of the above	Non-minority	Non-minority	Yes	Very much	Very much	Very much	Definitely not		No	No
119	Hospital bed	No	Patient A	Jose Rodriguez	Male	Latino	Low income	Underage children	1	Minority	0.23	Ana Paola Sanchez	Female	Latino	Median income	No children	1	Minority	Yes	Yes	383	94203	18 - 34	Female	White	Underage children	Doctorate	Working full time	$90,000 - $99,999	Married	None of the above	Non-minority	Non-minority	Yes	Very much	Very much	Very much	Definitely not		No	No
119	Hospital bed	Yes	Patient B	Latoya Jekins	Female	Black	Median income	Underage children	0	Minority	0.77	Luciana Gonzales	Female	Latino	Low income	No children	0	Minority	Yes	Yes	383	94203	18 - 34	Female	White	Underage children	Doctorate	Working full time	$90,000 - $99,999	Married	None of the above	Non-minority	Non-minority	Yes	Very much	Very much	Very much	Definitely not		No	No
120	Ventilator	Yes	Patient A	Hannah Sullivan	Female	White	Median income	No children	1	Non-minority	0.46	Amy Cook	Female	White	High income	No children	0	Non-minority	Yes	Yes	323	72201	55+		Asian	No children	2 year degree	Working part time	Less than $10,000	Cohabiting	Conservative	Minority	Minority	Yes	Not sure / don't know	Not at all	Slightly	Probably not		No	Yes
120	Ventilator	No	Patient B	Shanice Jones	Female	Black	Median income	No children	0	Minority	0.54	Ebony Robinson	Female	Black	High income	No children	1	Minority	Yes	Yes	323	72201	55+		Asian	No children	2 year degree	Working part time	Less than $10,000	Cohabiting	Conservative	Minority	Minority	Yes	Not sure / don't know	Not at all	Slightly	Probably not		No	Yes
120	Hospital bed	No	Patient A	Jamar Harris	Male	Black	Median income	Underage children	1	Minority	0.18	Luciana Gonzales	Female	Latino	Median income	No children	0	Minority	Yes	Yes	323	72201	55+		Asian	No children	2 year degree	Working part time	Less than $10,000	Cohabiting	Conservative	Minority	Minority	Yes	Not sure / don't know	Not at all	Slightly	Probably not		No	Yes
120	Hospital bed	Yes	Patient B	Todd Miller	Male	White	High income	Underage children	0	Non-minority	0.82	Jada Jackson	Female	Black	High income	No children	1	Minority	Yes	Yes	323	72201	55+		Asian	No children	2 year degree	Working part time	Less than $10,000	Cohabiting	Conservative	Minority	Minority	Yes	Not sure / don't know	Not at all	Slightly	Probably not		No	Yes
129	Ventilator	Yes	Patient A	Connor Peterson	Male	White	High income	Underage children	0	Non-minority	1	Abigail Myers	Female	White	Median income	No children	1	Non-minority	Yes	Yes	253	75150	18 - 34	Female	Hispanic or Latino	No children	High school graduate	Retired	$20,000 - $29,999	Never married (single)	Independent	Minority	Minority	Yes	Very much	Very much	Very much	Definitely yes		No	No
129	Ventilator	No	Patient B	Kareem Thomas	Male	Black	Low income	Underage children	1	Minority	0	Juan Martinez	Male	Latino	Median income	No children	0	Minority	Yes	Yes	253	75150	18 - 34	Female	Hispanic or Latino	No children	High school graduate	Retired	$20,000 - $29,999	Never married (single)	Independent	Minority	Minority	Yes	Very much	Very much	Very much	Definitely yes		No	No
129	Hospital bed	Yes	Patient A	Heather Baker	Female	White	High income	No children	1	Non-minority	1	Luciana Gonzales	Female	Latino	Median income	Underage children	0	Minority	Yes	Yes	253	75150	18 - 34	Female	Hispanic or Latino	No children	High school graduate	Retired	$20,000 - $29,999	Never married (single)	Independent	Minority	Minority	Yes	Very much	Very much	Very much	Definitely yes		No	No
129	Hospital bed	No	Patient B	Jamar Harris	Male	Black	Median income	No children	0	Minority	0	Jada Jackson	Female	Black	High income	Underage children	1	Minority	Yes	Yes	253	75150	18 - 34	Female	Hispanic or Latino	No children	High school graduate	Retired	$20,000 - $29,999	Never married (single)	Independent	Minority	Minority	Yes	Very much	Very much	Very much	Definitely yes		No	No
133	Ventilator	Yes	Patient A	Maria Jose Gomez	Female	Latino	Low income	Underage children	1	Minority	0.71	Amy Cook	Female	White	High income	No children	0	Non-minority	Yes	Yes	262	90808	55+	Male	Hispanic or Latino	No children	Professional degree	Working part time	More than $150,000	Married	Independent	Minority	Minority	Yes	Moderately	Slightly	Very much	Probably yes		No	No
133	Ventilator	No	Patient B	Latoya Jekins	Female	Black	Low income	Underage children	0	Minority	0.29	Ebony Robinson	Female	Black	High income	No children	1	Minority	Yes	Yes	262	90808	55+	Male	Hispanic or Latino	No children	Professional degree	Working part time	More than $150,000	Married	Independent	Minority	Minority	Yes	Moderately	Slightly	Very much	Probably yes		No	No
133	Hospital bed	Yes	Patient A	Camila Hernandez	Female	Latino	High income	No children	0	Minority	0.73	Luciana Gonzales	Female	Latino	Median income	Underage children	0	Minority	Yes	Yes	262	90808	55+	Male	Hispanic or Latino	No children	Professional degree	Working part time	More than $150,000	Married	Independent	Minority	Minority	Yes	Moderately	Slightly	Very much	Probably yes		No	No
133	Hospital bed	No	Patient B	Jose Rodriguez	Male	Latino	High income	No children	1	Minority	0.27	Greg Murphy	Male	White	Median income	Underage children	1	Non-minority	Yes	Yes	262	90808	55+	Male	Hispanic or Latino	No children	Professional degree	Working part time	More than $150,000	Married	Independent	Minority	Minority	Yes	Moderately	Slightly	Very much	Probably yes		No	No
134	Ventilator	No	Patient A	Maria Jose Gomez	Female	Latino	High income	No children	0	Minority	0.5	Luciana Gonzales	Female	Latino	Low income	Underage children	0	Minority	Yes	Yes	644	34952	35 - 54	Female	White	No children	High school graduate	Not working, temporary unpaid leave	$60,000 - $69,999	Married	Conservative	Non-minority	Non-minority	Yes	Moderately	Very much	Moderately	Probably yes		Yes	No
134	Ventilator	Yes	Patient B	Camila Hernandez	Female	Latino	Median income	No children	1	Minority	0.5	Amy Cook	Female	White	Median income	Underage children	1	Non-minority	Yes	Yes	644	34952	35 - 54	Female	White	No children	High school graduate	Not working, temporary unpaid leave	$60,000 - $69,999	Married	Conservative	Non-minority	Non-minority	Yes	Moderately	Very much	Moderately	Probably yes		Yes	No
134	Hospital bed	Yes	Patient A	Hannah Sullivan	Female	White	High income	Underage children	1	Non-minority	0.69	Pedro Ramirez	Male	Latino	High income	No children	0	Minority	Yes	Yes	644	34952	35 - 54	Female	White	No children	High school graduate	Not working, temporary unpaid leave	$60,000 - $69,999	Married	Conservative	Non-minority	Non-minority	Yes	Moderately	Very much	Moderately	Probably yes		Yes	No
134	Hospital bed	No	Patient B	Todd Miller	Male	White	Low income	Underage children	0	Non-minority	0.31	Jada Jackson	Female	Black	Median income	No children	1	Minority	Yes	Yes	644	34952	35 - 54	Female	White	No children	High school graduate	Not working, temporary unpaid leave	$60,000 - $69,999	Married	Conservative	Non-minority	Non-minority	Yes	Moderately	Very much	Moderately	Probably yes		Yes	No
135	Ventilator	Yes	Patient A	Camila Hernandez	Female	Latino	Median income	No children	1	Minority	0.55	Juan Martinez	Male	Latino	High income	Underage children	0	Minority	Yes	Yes	437	10001	18 - 34	Female	Hispanic or Latino	Underage children	Some college	Working part time	$30,000 - $39,999	Cohabiting	Independent	Minority	Minority	Yes	Very much	Moderately	Very much	Probably yes		Yes	No
135	Ventilator	No	Patient B	Shanice Jones	Female	Black	High income	No children	0	Minority	0.45	Tyron Williams	Male	Black	High income	Underage children	1	Minority	Yes	Yes	437	10001	18 - 34	Female	Hispanic or Latino	Underage children	Some college	Working part time	$30,000 - $39,999	Cohabiting	Independent	Minority	Minority	Yes	Very much	Moderately	Very much	Probably yes		Yes	No
135	Hospital bed	Yes	Patient A	Carlos Lopez	Male	Latino	Low income	Underage children	0	Minority	0.57	Jada Jackson	Female	Black	Low income	No children	0	Minority	Yes	Yes	437	10001	18 - 34	Female	Hispanic or Latino	Underage children	Some college	Working part time	$30,000 - $39,999	Cohabiting	Independent	Minority	Minority	Yes	Very much	Moderately	Very much	Probably yes		Yes	No
135	Hospital bed	No	Patient B	Maria Jose Gomez	Female	Latino	Low income	Underage children	1	Minority	0.43	Abigail Myers	Female	White	High income	No children	1	Non-minority	Yes	Yes	437	10001	18 - 34	Female	Hispanic or Latino	Underage children	Some college	Working part time	$30,000 - $39,999	Cohabiting	Independent	Minority	Minority	Yes	Very much	Moderately	Very much	Probably yes		Yes	No
136	Ventilator	No	Patient A	Heather Baker	Female	White	Low income	No children	0	Non-minority	0.76	Luciana Gonzales	Female	Latino	High income	No children	1	Minority	Yes	Yes	293	32006	18 - 34	Male	Hispanic or Latino,Native American	Underage children	4 year degree	Working full time	$70,000 - $79,999	Cohabiting	Progressive	Minority	Minority	Yes	Very much	Very much	Very much	Definitely yes		No	Yes
136	Ventilator	Yes	Patient B	Camila Hernandez	Female	Latino	Low income	No children	1	Minority	0.24	Ana Paola Sanchez	Female	Latino	High income	No children	0	Minority	Yes	Yes	293	32006	18 - 34	Male	Hispanic or Latino,Native American	Underage children	4 year degree	Working full time	$70,000 - $79,999	Cohabiting	Progressive	Minority	Minority	Yes	Very much	Very much	Very much	Definitely yes		No	Yes
136	Hospital bed	Yes	Patient A	Hannah Sullivan	Female	White	High income	No children	0	Non-minority	0.37	Deshawn Green	Male	Black	Median income	Underage children	1	Minority	Yes	Yes	293	32006	18 - 34	Male	Hispanic or Latino,Native American	Underage children	4 year degree	Working full time	$70,000 - $79,999	Cohabiting	Progressive	Minority	Minority	Yes	Very much	Very much	Very much	Definitely yes		No	Yes
136	Hospital bed	No	Patient B	Todd Miller	Male	White	High income	No children	1	Non-minority	0.63	Pedro Ramirez	Male	Latino	Low income	Underage children	0	Minority	Yes	Yes	293	32006	18 - 34	Male	Hispanic or Latino,Native American	Underage children	4 year degree	Working full time	$70,000 - $79,999	Cohabiting	Progressive	Minority	Minority	Yes	Very much	Very much	Very much	Definitely yes		No	Yes
137	Ventilator	Yes	Patient A	Jamar Harris	Male	Black	High income	No children	1	Minority	0.76	Amy Cook	Female	White	Median income	No children	0	Non-minority	Yes	Yes	343	75211	35 - 54	Female	Hispanic or Latino	Underage children	2 year degree	Working full time	$80,000 - $89,999	Married	None of the above	Minority	Minority	Yes	Moderately	Very much	Very much	Definitely yes		No	Yes
137	Ventilator	No	Patient B	Maria Jose Gomez	Female	Latino	High income	No children	0	Minority	0.24	Pedro Ramirez	Male	Latino	High income	No children	1	Minority	Yes	Yes	343	75211	35 - 54	Female	Hispanic or Latino	Underage children	2 year degree	Working full time	$80,000 - $89,999	Married	None of the above	Minority	Minority	Yes	Moderately	Very much	Very much	Definitely yes		No	Yes
137	Hospital bed	No	Patient A	Todd Miller	Male	White	Median income	Underage children	0	Non-minority	0.37	Ebony Robinson	Female	Black	Median income	No children	0	Minority	Yes	Yes	343	75211	35 - 54	Female	Hispanic or Latino	Underage children	2 year degree	Working full time	$80,000 - $89,999	Married	None of the above	Minority	Minority	Yes	Moderately	Very much	Very much	Definitely yes		No	Yes
137	Hospital bed	Yes	Patient B	Camila Hernandez	Female	Latino	Low income	Underage children	1	Minority	0.63	Jada Jackson	Female	Black	High income	No children	1	Minority	Yes	Yes	343	75211	35 - 54	Female	Hispanic or Latino	Underage children	2 year degree	Working full time	$80,000 - $89,999	Married	None of the above	Minority	Minority	Yes	Moderately	Very much	Very much	Definitely yes		No	Yes
138	Ventilator	No	Patient A	Todd Miller	Male	White	High income	Underage children	0	Non-minority	0.53	Ana Paola Sanchez	Female	Latino	Low income	No children	1	Minority	Yes	Yes	453	73301	18 - 34	Male	Hispanic or Latino	No children	Professional degree	Working part time	$70,000 - $79,999	Never married (single)	Independent	Minority	Minority	No	Very much	Very much	Very much	Definitely yes		Yes	Yes
138	Ventilator	Yes	Patient B	Connor Peterson	Male	White	High income	Underage children	1	Non-minority	0.47	Pedro Ramirez	Male	Latino	Low income	No children	0	Minority	Yes	Yes	453	73301	18 - 34	Male	Hispanic or Latino	No children	Professional degree	Working part time	$70,000 - $79,999	Never married (single)	Independent	Minority	Minority	No	Very much	Very much	Very much	Definitely yes		Yes	Yes
138	Hospital bed	Yes	Patient A	Jose Rodriguez	Male	Latino	Median income	No children	1	Minority	0.54	Deshawn Green	Male	Black	High income	Underage children	0	Minority	Yes	Yes	453	73301	18 - 34	Male	Hispanic or Latino	No children	Professional degree	Working part time	$70,000 - $79,999	Never married (single)	Independent	Minority	Minority	No	Very much	Very much	Very much	Definitely yes		Yes	Yes
138	Hospital bed	No	Patient B	Hannah Sullivan	Female	White	Median income	No children	0	Non-minority	0.46	Ebony Robinson	Female	Black	Median income	Underage children	1	Minority	Yes	Yes	453	73301	18 - 34	Male	Hispanic or Latino	No children	Professional degree	Working part time	$70,000 - $79,999	Never married (single)	Independent	Minority	Minority	No	Very much	Very much	Very much	Definitely yes		Yes	Yes
139	Ventilator	No	Patient A	Camila Hernandez	Female	Latino	Median income	No children	0	Minority	0.52	Ebony Robinson	Female	Black	Median income	Underage children	0	Minority	Yes	Yes	197	33433	18 - 34	Male	Hispanic or Latino	No children	Professional degree	Working part time	$30,000 - $39,999	Never married (single)	Progressive	Minority	Minority	Yes	Moderately	Moderately	Very much	Probably yes		Yes	Yes
139	Ventilator	Yes	Patient B	Maria Jose Gomez	Female	Latino	Median income	No children	1	Minority	0.48	Greg Murphy	Male	White	Low income	Underage children	1	Non-minority	Yes	Yes	197	33433	18 - 34	Male	Hispanic or Latino	No children	Professional degree	Working part time	$30,000 - $39,999	Never married (single)	Progressive	Minority	Minority	Yes	Moderately	Moderately	Very much	Probably yes		Yes	Yes
139	Hospital bed	Yes	Patient A	Carlos Lopez	Male	Latino	Median income	Underage children	0	Minority	0.63	Luciana Gonzales	Female	Latino	Median income	No children	0	Minority	Yes	Yes	197	33433	18 - 34	Male	Hispanic or Latino	No children	Professional degree	Working part time	$30,000 - $39,999	Never married (single)	Progressive	Minority	Minority	Yes	Moderately	Moderately	Very much	Probably yes		Yes	Yes
139	Hospital bed	No	Patient B	Kareem Thomas	Male	Black	High income	Underage children	1	Minority	0.37	Deshawn Green	Male	Black	Low income	No children	1	Minority	Yes	Yes	197	33433	18 - 34	Male	Hispanic or Latino	No children	Professional degree	Working part time	$30,000 - $39,999	Never married (single)	Progressive	Minority	Minority	Yes	Moderately	Moderately	Very much	Probably yes		Yes	Yes
140	Ventilator	Yes	Patient A	Camila Hernandez	Female	Latino	High income	No children	1	Minority	0.21	Ebony Robinson	Female	Black	High income	Underage children	1	Minority	Yes	Yes	295	14214	35 - 54	Male	Hispanic or Latino	Underage children	High school graduate	Working part time	$20,000 - $29,999	Separated	Independent	Minority	Minority	Yes	Slightly	Slightly	Very much	Might or might not		Yes	Yes
140	Ventilator	No	Patient B	Shanice Jones	Female	Black	Low income	No children	0	Minority	0.79	Ana Paola Sanchez	Female	Latino	Median income	Underage children	0	Minority	Yes	Yes	295	14214	35 - 54	Male	Hispanic or Latino	Underage children	High school graduate	Working part time	$20,000 - $29,999	Separated	Independent	Minority	Minority	Yes	Slightly	Slightly	Very much	Might or might not		Yes	Yes
140	Hospital bed	Yes	Patient A	Connor Peterson	Male	White	Median income	No children	0	Non-minority	0.38	Tyron Williams	Male	Black	Median income	No children	0	Minority	Yes	Yes	295	14214	35 - 54	Male	Hispanic or Latino	Underage children	High school graduate	Working part time	$20,000 - $29,999	Separated	Independent	Minority	Minority	Yes	Slightly	Slightly	Very much	Might or might not		Yes	Yes
140	Hospital bed	No	Patient B	Kareem Thomas	Male	Black	Median income	No children	1	Minority	0.62	Deshawn Green	Male	Black	Low income	No children	1	Minority	Yes	Yes	295	14214	35 - 54	Male	Hispanic or Latino	Underage children	High school graduate	Working part time	$20,000 - $29,999	Separated	Independent	Minority	Minority	Yes	Slightly	Slightly	Very much	Might or might not		Yes	Yes
143	Ventilator	No	Patient A	Heather Baker	Female	White	Low income	No children	0	Non-minority	0.19	Tyron Williams	Male	Black	High income	No children	0	Minority	Yes	Yes	846	94303	18 - 34	Female	Hispanic or Latino	Underage children	Doctorate	Working full time	More than $150,000	Married	Progressive	Minority	Minority	Yes	Very much	Very much	Very much	Probably yes		No	No
143	Ventilator	Yes	Patient B	Connor Peterson	Male	White	Low income	No children	1	Non-minority	0.81	Jada Jackson	Female	Black	High income	No children	1	Minority	Yes	Yes	846	94303	18 - 34	Female	Hispanic or Latino	Underage children	Doctorate	Working full time	More than $150,000	Married	Progressive	Minority	Minority	Yes	Very much	Very much	Very much	Probably yes		No	No
143	Hospital bed	Yes	Patient A	Maria Jose Gomez	Female	Latino	High income	Underage children	1	Minority	0.88	Ana Paola Sanchez	Female	Latino	Median income	Underage children	0	Minority	Yes	Yes	846	94303	18 - 34	Female	Hispanic or Latino	Underage children	Doctorate	Working full time	More than $150,000	Married	Progressive	Minority	Minority	Yes	Very much	Very much	Very much	Probably yes		No	No
143	Hospital bed	No	Patient B	Jamar Harris	Male	Black	High income	Underage children	0	Minority	0.12	Pedro Ramirez	Male	Latino	High income	Underage children	1	Minority	Yes	Yes	846	94303	18 - 34	Female	Hispanic or Latino	Underage children	Doctorate	Working full time	More than $150,000	Married	Progressive	Minority	Minority	Yes	Very much	Very much	Very much	Probably yes		No	No
146	Ventilator	No	Patient A	Heather Baker	Female	White	Low income	No children	1	Non-minority	0.82	Abigail Myers	Female	White	High income	No children	0	Non-minority	Yes	Yes	431	94088	18 - 34	Male	Black	Underage children	4 year degree	Not working, temporary unpaid leave	$70,000 - $79,999	Married	Conservative	Minority	Minority	Yes	Very much	Very much	Very much	Definitely yes		Yes	Yes
146	Ventilator	Yes	Patient B	Jamar Harris	Male	Black	High income	No children	0	Minority	0.18	Ana Paola Sanchez	Female	Latino	Median income	No children	1	Minority	Yes	Yes	431	94088	18 - 34	Male	Black	Underage children	4 year degree	Not working, temporary unpaid leave	$70,000 - $79,999	Married	Conservative	Minority	Minority	Yes	Very much	Very much	Very much	Definitely yes		Yes	Yes
146	Hospital bed	No	Patient A	Shanice Jones	Female	Black	Low income	Underage children	0	Minority	0.26	Greg Murphy	Male	White	Low income	Underage children	0	Non-minority	Yes	Yes	431	94088	18 - 34	Male	Black	Underage children	4 year degree	Not working, temporary unpaid leave	$70,000 - $79,999	Married	Conservative	Minority	Minority	Yes	Very much	Very much	Very much	Definitely yes		Yes	Yes
146	Hospital bed	Yes	Patient B	Carlos Lopez	Male	Latino	High income	Underage children	1	Minority	0.74	Ebony Robinson	Female	Black	High income	Underage children	1	Minority	Yes	Yes	431	94088	18 - 34	Male	Black	Underage children	4 year degree	Not working, temporary unpaid leave	$70,000 - $79,999	Married	Conservative	Minority	Minority	Yes	Very much	Very much	Very much	Definitely yes		Yes	Yes
148	Ventilator	Yes	Patient A	Camila Hernandez	Female	Latino	Low income	Underage children	0	Minority	0.5	Jada Jackson	Female	Black	High income	Underage children	0	Minority	Yes	Yes	209	75212	18 - 34	Male	Hispanic or Latino	Underage children	High school graduate	Not working, looking for work	$20,000 - $29,999	Never married (single)	Independent	Minority	Minority	Yes	Very much	Very much	Very much	Probably not		Yes	No
148	Ventilator	No	Patient B	Kareem Thomas	Male	Black	Low income	Underage children	1	Minority	0.5	Ebony Robinson	Female	Black	High income	Underage children	1	Minority	Yes	Yes	209	75212	18 - 34	Male	Hispanic or Latino	Underage children	High school graduate	Not working, looking for work	$20,000 - $29,999	Never married (single)	Independent	Minority	Minority	Yes	Very much	Very much	Very much	Probably not		Yes	No
148	Hospital bed	No	Patient A	Jose Rodriguez	Male	Latino	Low income	No children	1	Minority	0.64	Tyron Williams	Male	Black	High income	Underage children	0	Minority	Yes	Yes	209	75212	18 - 34	Male	Hispanic or Latino	Underage children	High school graduate	Not working, looking for work	$20,000 - $29,999	Never married (single)	Independent	Minority	Minority	Yes	Very much	Very much	Very much	Probably not		Yes	No
148	Hospital bed	Yes	Patient B	Carlos Lopez	Male	Latino	Low income	No children	0	Minority	0.36	Greg Murphy	Male	White	Low income	Underage children	1	Non-minority	Yes	Yes	209	75212	18 - 34	Male	Hispanic or Latino	Underage children	High school graduate	Not working, looking for work	$20,000 - $29,999	Never married (single)	Independent	Minority	Minority	Yes	Very much	Very much	Very much	Probably not		Yes	No
151	Ventilator	Yes	Patient A	Connor Peterson	Male	White	High income	No children	1	Non-minority	0.71	Ebony Robinson	Female	Black	Low income	No children	1	Minority	Yes	Yes	299	96242	18 - 34	Female	White	No children	Some college	Not working, looking for work	Less than $10,000	Never married (single)	Independent	Non-minority	Non-minority	Yes	Very much	Slightly	Very much	Probably yes		No	No
151	Ventilator	No	Patient B	Heather Baker	Female	White	Low income	No children	0	Non-minority	0.29	Amy Cook	Female	White	High income	No children	0	Non-minority	Yes	Yes	299	96242	18 - 34	Female	White	No children	Some college	Not working, looking for work	Less than $10,000	Never married (single)	Independent	Non-minority	Non-minority	Yes	Very much	Slightly	Very much	Probably yes		No	No
151	Hospital bed	Yes	Patient A	Latoya Jekins	Female	Black	Low income	Underage children	1	Minority	0.84	Greg Murphy	Male	White	Median income	No children	1	Non-minority	Yes	Yes	299	96242	18 - 34	Female	White	No children	Some college	Not working, looking for work	Less than $10,000	Never married (single)	Independent	Non-minority	Non-minority	Yes	Very much	Slightly	Very much	Probably yes		No	No
151	Hospital bed	No	Patient B	Todd Miller	Male	White	High income	Underage children	0	Non-minority	0.16	Tyron Williams	Male	Black	Low income	No children	0	Minority	Yes	Yes	299	96242	18 - 34	Female	White	No children	Some college	Not working, looking for work	Less than $10,000	Never married (single)	Independent	Non-minority	Non-minority	Yes	Very much	Slightly	Very much	Probably yes		No	No
155	Ventilator	No	Patient A	Heather Baker	Female	White	High income	No children	0	Non-minority	0.75	Jada Jackson	Female	Black	High income	Underage children	1	Minority	Yes	Yes	294	11550	18 - 34	Female	Black,Hispanic or Latino	No children	Some college	Working part time	$50,000 - $59,999	Cohabiting	Independent	Minority	Minority	Yes	Very much	Very much	Very much	Definitely yes		No	Yes
155	Ventilator	Yes	Patient B	Camila Hernandez	Female	Latino	Median income	No children	1	Minority	0.25	Luciana Gonzales	Female	Latino	High income	Underage children	0	Minority	Yes	Yes	294	11550	18 - 34	Female	Black,Hispanic or Latino	No children	Some college	Working part time	$50,000 - $59,999	Cohabiting	Independent	Minority	Minority	Yes	Very much	Very much	Very much	Definitely yes		No	Yes
155	Hospital bed	No	Patient A	Shanice Jones	Female	Black	Median income	Underage children	0	Minority	0.81	Greg Murphy	Male	White	Low income	Underage children	0	Non-minority	Yes	Yes	294	11550	18 - 34	Female	Black,Hispanic or Latino	No children	Some college	Working part time	$50,000 - $59,999	Cohabiting	Independent	Minority	Minority	Yes	Very much	Very much	Very much	Definitely yes		No	Yes
155	Hospital bed	Yes	Patient B	Carlos Lopez	Male	Latino	High income	Underage children	1	Minority	0.19	Chad Wood	Male	White	Median income	Underage children	1	Non-minority	Yes	Yes	294	11550	18 - 34	Female	Black,Hispanic or Latino	No children	Some college	Working part time	$50,000 - $59,999	Cohabiting	Independent	Minority	Minority	Yes	Very much	Very much	Very much	Definitely yes		No	Yes
156	Ventilator	No	Patient A	Kareem Thomas	Male	Black	High income	Underage children	1	Minority	0.37	Deshawn Green	Male	Black	Low income	Underage children	0	Minority	Yes	Yes	964	11553	18 - 34	Female	Hispanic or Latino	No children	4 year degree	Working full time	$60,000 - $69,999	Married	Independent	Minority	Minority	Yes	Very much	Very much	Very much	Definitely yes		No	Yes
156	Ventilator	Yes	Patient B	Latoya Jekins	Female	Black	Low income	Underage children	0	Minority	0.63	Chad Wood	Male	White	High income	Underage children	1	Non-minority	Yes	Yes	964	11553	18 - 34	Female	Hispanic or Latino	No children	4 year degree	Working full time	$60,000 - $69,999	Married	Independent	Minority	Minority	Yes	Very much	Very much	Very much	Definitely yes		No	Yes
156	Hospital bed	Yes	Patient A	Jamar Harris	Male	Black	Low income	Underage children	1	Minority	0.59	Pedro Ramirez	Male	Latino	High income	Underage children	1	Minority	Yes	Yes	964	11553	18 - 34	Female	Hispanic or Latino	No children	4 year degree	Working full time	$60,000 - $69,999	Married	Independent	Minority	Minority	Yes	Very much	Very much	Very much	Definitely yes		No	Yes
156	Hospital bed	No	Patient B	Jose Rodriguez	Male	Latino	Low income	Underage children	0	Minority	0.41	Amy Cook	Female	White	High income	Underage children	0	Non-minority	Yes	Yes	964	11553	18 - 34	Female	Hispanic or Latino	No children	4 year degree	Working full time	$60,000 - $69,999	Married	Independent	Minority	Minority	Yes	Very much	Very much	Very much	Definitely yes		No	Yes
157	Ventilator	Yes	Patient A	Hannah Sullivan	Female	White	Low income	Underage children	1	Non-minority	0.8	Luciana Gonzales	Female	Latino	Low income	No children	0	Minority	Yes	Yes	461	60632	35 - 54	Male	Hispanic or Latino	Underage children	Less than high school	Not working, looking for work	$30,000 - $39,999	Married	Conservative	Minority	Minority	Yes	Moderately	Very much	Moderately	Definitely yes		Yes	No
157	Ventilator	No	Patient B	Kareem Thomas	Male	Black	Median income	Underage children	0	Minority	0.2	Jada Jackson	Female	Black	High income	No children	1	Minority	Yes	Yes	461	60632	35 - 54	Male	Hispanic or Latino	Underage children	Less than high school	Not working, looking for work	$30,000 - $39,999	Married	Conservative	Minority	Minority	Yes	Moderately	Very much	Moderately	Definitely yes		Yes	No
157	Hospital bed	Yes	Patient A	Jamar Harris	Male	Black	Low income	Underage children	0	Minority	0.25	Tyron Williams	Male	Black	Median income	Underage children	1	Minority	Yes	Yes	461	60632	35 - 54	Male	Hispanic or Latino	Underage children	Less than high school	Not working, looking for work	$30,000 - $39,999	Married	Conservative	Minority	Minority	Yes	Moderately	Very much	Moderately	Definitely yes		Yes	No
157	Hospital bed	No	Patient B	Heather Baker	Female	White	High income	Underage children	1	Non-minority	0.75	Deshawn Green	Male	Black	Median income	Underage children	0	Minority	Yes	Yes	461	60632	35 - 54	Male	Hispanic or Latino	Underage children	Less than high school	Not working, looking for work	$30,000 - $39,999	Married	Conservative	Minority	Minority	Yes	Moderately	Very much	Moderately	Definitely yes		Yes	No
160	Ventilator	No	Patient A	Todd Miller	Male	White	Median income	Underage children	0	Non-minority	0.5	Ebony Robinson	Female	Black	Low income	Underage children	1	Minority	Yes	Yes	352	32608	18 - 34	Female	Hispanic or Latino	No children	Some college	Working full time	$100,000 - $149,999	Never married (single)	Independent	Minority	Minority	Yes	Moderately	Moderately	Moderately	Probably yes		No	Yes
160	Ventilator	Yes	Patient B	Hannah Sullivan	Female	White	Median income	Underage children	1	Non-minority	0.5	Jada Jackson	Female	Black	Low income	Underage children	0	Minority	Yes	Yes	352	32608	18 - 34	Female	Hispanic or Latino	No children	Some college	Working full time	$100,000 - $149,999	Never married (single)	Independent	Minority	Minority	Yes	Moderately	Moderately	Moderately	Probably yes		No	Yes
160	Hospital bed	No	Patient A	Jamar Harris	Male	Black	High income	Underage children	1	Minority	0.5	Ana Paola Sanchez	Female	Latino	High income	No children	1	Minority	Yes	Yes	352	32608	18 - 34	Female	Hispanic or Latino	No children	Some college	Working full time	$100,000 - $149,999	Never married (single)	Independent	Minority	Minority	Yes	Moderately	Moderately	Moderately	Probably yes		No	Yes
160	Hospital bed	Yes	Patient B	Jose Rodriguez	Male	Latino	Median income	Underage children	0	Minority	0.5	Chad Wood	Male	White	Low income	No children	0	Non-minority	Yes	Yes	352	32608	18 - 34	Female	Hispanic or Latino	No children	Some college	Working full time	$100,000 - $149,999	Never married (single)	Independent	Minority	Minority	Yes	Moderately	Moderately	Moderately	Probably yes		No	Yes
162	Ventilator	No	Patient A	Latoya Jekins	Female	Black	Low income	Underage children	0	Minority	0.5	Ana Paola Sanchez	Female	Latino	Median income	No children	0	Minority	Yes	Yes	237	80219	35 - 54	Female	Hispanic or Latino	Underage children	2 year degree	Working part time	$60,000 - $69,999	Married	Progressive	Minority	Minority	Yes	Very much	Very much	Very much	Definitely yes		No	Yes
162	Ventilator	Yes	Patient B	Shanice Jones	Female	Black	Median income	Underage children	1	Minority	0.5	Tyron Williams	Male	Black	High income	No children	1	Minority	Yes	Yes	237	80219	35 - 54	Female	Hispanic or Latino	Underage children	2 year degree	Working part time	$60,000 - $69,999	Married	Progressive	Minority	Minority	Yes	Very much	Very much	Very much	Definitely yes		No	Yes
162	Hospital bed	Yes	Patient A	Jamar Harris	Male	Black	High income	No children	0	Minority	0.5	Deshawn Green	Male	Black	High income	Underage children	0	Minority	Yes	Yes	237	80219	35 - 54	Female	Hispanic or Latino	Underage children	2 year degree	Working part time	$60,000 - $69,999	Married	Progressive	Minority	Minority	Yes	Very much	Very much	Very much	Definitely yes		No	Yes
162	Hospital bed	No	Patient B	Todd Miller	Male	White	Median income	No children	1	Non-minority	0.5	Abigail Myers	Female	White	High income	Underage children	1	Non-minority	Yes	Yes	237	80219	35 - 54	Female	Hispanic or Latino	Underage children	2 year degree	Working part time	$60,000 - $69,999	Married	Progressive	Minority	Minority	Yes	Very much	Very much	Very much	Definitely yes		No	Yes
164	Ventilator	Yes	Patient A	Maria Jose Gomez	Female	Latino	Median income	Underage children	1	Minority	0.21	Abigail Myers	Female	White	Median income	Underage children	0	Non-minority	Yes	Yes	180	10038	18 - 34	Male	White	No children	2 year degree	Working full time	Less than $10,000	Never married (single)	Independent	Non-minority	Non-minority	Yes	Very much	Moderately	Very much	Definitely yes		No	No
164	Ventilator	No	Patient B	Camila Hernandez	Female	Latino	High income	Underage children	0	Minority	0.79	Jada Jackson	Female	Black	Median income	Underage children	1	Minority	Yes	Yes	180	10038	18 - 34	Male	White	No children	2 year degree	Working full time	Less than $10,000	Never married (single)	Independent	Non-minority	Non-minority	Yes	Very much	Moderately	Very much	Definitely yes		No	No
164	Hospital bed	Yes	Patient A	Hannah Sullivan	Female	White	Low income	Underage children	0	Non-minority	0.61	Greg Murphy	Male	White	High income	No children	0	Non-minority	Yes	Yes	180	10038	18 - 34	Male	White	No children	2 year degree	Working full time	Less than $10,000	Never married (single)	Independent	Non-minority	Non-minority	Yes	Very much	Moderately	Very much	Definitely yes		No	No
164	Hospital bed	No	Patient B	Todd Miller	Male	White	Low income	Underage children	1	Non-minority	0.39	Luciana Gonzales	Female	Latino	High income	No children	1	Minority	Yes	Yes	180	10038	18 - 34	Male	White	No children	2 year degree	Working full time	Less than $10,000	Never married (single)	Independent	Non-minority	Non-minority	Yes	Very much	Moderately	Very much	Definitely yes		No	No
166	Ventilator	No	Patient A	Jamar Harris	Male	Black	Median income	No children	0	Minority	0.7	Amy Cook	Female	White	Low income	No children	0	Non-minority	Yes	Yes	934	48185	35 - 54	Male	White	Underage children	2 year degree	Not working, temporary unpaid leave	$50,000 - $59,999	Divorced	Independent	Non-minority	Non-minority	Yes	Very much	Very much	Very much	Definitely not		Yes	Yes
166	Ventilator	Yes	Patient B	Kareem Thomas	Male	Black	Median income	No children	1	Minority	0.3	Luciana Gonzales	Female	Latino	Low income	No children	1	Minority	Yes	Yes	934	48185	35 - 54	Male	White	Underage children	2 year degree	Not working, temporary unpaid leave	$50,000 - $59,999	Divorced	Independent	Non-minority	Non-minority	Yes	Very much	Very much	Very much	Definitely not		Yes	Yes
166	Hospital bed	Yes	Patient A	Camila Hernandez	Female	Latino	High income	Underage children	1	Minority	0.6	Chad Wood	Male	White	High income	No children	1	Non-minority	Yes	Yes	934	48185	35 - 54	Male	White	Underage children	2 year degree	Not working, temporary unpaid leave	$50,000 - $59,999	Divorced	Independent	Non-minority	Non-minority	Yes	Very much	Very much	Very much	Definitely not		Yes	Yes
166	Hospital bed	No	Patient B	Heather Baker	Female	White	High income	Underage children	0	Non-minority	0.4	Greg Murphy	Male	White	Median income	No children	0	Non-minority	Yes	Yes	934	48185	35 - 54	Male	White	Underage children	2 year degree	Not working, temporary unpaid leave	$50,000 - $59,999	Divorced	Independent	Non-minority	Non-minority	Yes	Very much	Very much	Very much	Definitely not		Yes	Yes
168	Ventilator	No	Patient A	Shanice Jones	Female	Black	Median income	No children	1	Minority	0.31	Greg Murphy	Male	White	Median income	No children	1	Non-minority	Yes	Yes	474	92020	18 - 34	Female	Hispanic or Latino	No children	Some college	Not working, looking for work	Less than $10,000	Never married (single)	None of the above	Minority	Minority	Yes	Moderately	Very much	Very much	Probably yes		No	No
168	Ventilator	Yes	Patient B	Camila Hernandez	Female	Latino	Low income	No children	0	Minority	0.69	Luciana Gonzales	Female	Latino	High income	No children	0	Minority	Yes	Yes	474	92020	18 - 34	Female	Hispanic or Latino	No children	Some college	Not working, looking for work	Less than $10,000	Never married (single)	None of the above	Minority	Minority	Yes	Moderately	Very much	Very much	Probably yes		No	No
168	Hospital bed	Yes	Patient A	Hannah Sullivan	Female	White	Low income	No children	1	Non-minority	0.14	Deshawn Green	Male	Black	High income	No children	0	Minority	Yes	Yes	474	92020	18 - 34	Female	Hispanic or Latino	No children	Some college	Not working, looking for work	Less than $10,000	Never married (single)	None of the above	Minority	Minority	Yes	Moderately	Very much	Very much	Probably yes		No	No
168	Hospital bed	No	Patient B	Kareem Thomas	Male	Black	Low income	No children	0	Minority	0.86	Tyron Williams	Male	Black	Median income	No children	1	Minority	Yes	Yes	474	92020	18 - 34	Female	Hispanic or Latino	No children	Some college	Not working, looking for work	Less than $10,000	Never married (single)	None of the above	Minority	Minority	Yes	Moderately	Very much	Very much	Probably yes		No	No
179	Ventilator	Yes	Patient A	Carlos Lopez	Male	Latino	Low income	Underage children	1	Minority	0.4	Chad Wood	Male	White	High income	No children	0	Non-minority	Yes	Yes	341	80237	18 - 34	Female	White,Hispanic or Latino	No children	Professional degree	Working full time	$60,000 - $69,999	Married	Progressive	Non-minority	Minority	Yes	Very much	Very much	Slightly	Definitely yes		No	Yes
179	Ventilator	No	Patient B	Shanice Jones	Female	Black	Low income	Underage children	0	Minority	0.6	Juan Martinez	Male	Latino	High income	No children	1	Minority	Yes	Yes	341	80237	18 - 34	Female	White,Hispanic or Latino	No children	Professional degree	Working full time	$60,000 - $69,999	Married	Progressive	Non-minority	Minority	Yes	Very much	Very much	Slightly	Definitely yes		No	Yes
179	Hospital bed	No	Patient A	Todd Miller	Male	White	High income	Underage children	0	Non-minority	0.4	Amy Cook	Female	White	Low income	No children	0	Non-minority	Yes	Yes	341	80237	18 - 34	Female	White,Hispanic or Latino	No children	Professional degree	Working full time	$60,000 - $69,999	Married	Progressive	Non-minority	Minority	Yes	Very much	Very much	Slightly	Definitely yes		No	Yes
179	Hospital bed	Yes	Patient B	Connor Peterson	Male	White	Median income	Underage children	1	Non-minority	0.6	Pedro Ramirez	Male	Latino	Median income	No children	1	Minority	Yes	Yes	341	80237	18 - 34	Female	White,Hispanic or Latino	No children	Professional degree	Working full time	$60,000 - $69,999	Married	Progressive	Non-minority	Minority	Yes	Very much	Very much	Slightly	Definitely yes		No	Yes
180	Ventilator	Yes	Patient A	Latoya Jekins	Female	Black	Low income	Underage children	1	Minority	0.87	Jada Jackson	Female	Black	Low income	Underage children	1	Minority	Yes	Yes	171	19010	18 - 34	Female	White,Hispanic or Latino	No children	Professional degree	Working full time	$60,000 - $69,999	Never married (single)	Progressive	Non-minority	Minority	Yes	Moderately	Very much	Very much	Definitely yes		No	Yes
180	Ventilator	No	Patient B	Todd Miller	Male	White	Median income	Underage children	0	Non-minority	0.13	Pedro Ramirez	Male	Latino	High income	Underage children	0	Minority	Yes	Yes	171	19010	18 - 34	Female	White,Hispanic or Latino	No children	Professional degree	Working full time	$60,000 - $69,999	Never married (single)	Progressive	Non-minority	Minority	Yes	Moderately	Very much	Very much	Definitely yes		No	Yes
180	Hospital bed	Yes	Patient A	Jamar Harris	Male	Black	Median income	Underage children	0	Minority	0.53	Greg Murphy	Male	White	High income	Underage children	1	Non-minority	Yes	Yes	171	19010	18 - 34	Female	White,Hispanic or Latino	No children	Professional degree	Working full time	$60,000 - $69,999	Never married (single)	Progressive	Non-minority	Minority	Yes	Moderately	Very much	Very much	Definitely yes		No	Yes
180	Hospital bed	No	Patient B	Jose Rodriguez	Male	Latino	High income	Underage children	1	Minority	0.47	Abigail Myers	Female	White	Low income	Underage children	0	Non-minority	Yes	Yes	171	19010	18 - 34	Female	White,Hispanic or Latino	No children	Professional degree	Working full time	$60,000 - $69,999	Never married (single)	Progressive	Non-minority	Minority	Yes	Moderately	Very much	Very much	Definitely yes		No	Yes
181	Ventilator	Yes	Patient A	Camila Hernandez	Female	Latino	Median income	Underage children	0	Minority	0.66	Ebony Robinson	Female	Black	High income	Underage children	0	Minority	Yes	Yes	86	93619	35 - 54	Female	White	Underage children	Professional degree	Working full time	More than $150,000	Married	Conservative	Non-minority	Non-minority	Yes	Very much	Very much	Very much	Definitely yes		Yes	Yes
181	Ventilator	No	Patient B	Heather Baker	Female	White	High income	Underage children	1	Non-minority	0.34	Amy Cook	Female	White	Low income	Underage children	1	Non-minority	Yes	Yes	86	93619	35 - 54	Female	White	Underage children	Professional degree	Working full time	More than $150,000	Married	Conservative	Non-minority	Non-minority	Yes	Very much	Very much	Very much	Definitely yes		Yes	Yes
181	Hospital bed	Yes	Patient A	Connor Peterson	Male	White	Median income	Underage children	1	Non-minority	0.54	Tyron Williams	Male	Black	Median income	No children	1	Minority	Yes	Yes	86	93619	35 - 54	Female	White	Underage children	Professional degree	Working full time	More than $150,000	Married	Conservative	Non-minority	Non-minority	Yes	Very much	Very much	Very much	Definitely yes		Yes	Yes
181	Hospital bed	No	Patient B	Todd Miller	Male	White	Median income	Underage children	0	Non-minority	0.46	Greg Murphy	Male	White	Median income	No children	0	Non-minority	Yes	Yes	86	93619	35 - 54	Female	White	Underage children	Professional degree	Working full time	More than $150,000	Married	Conservative	Non-minority	Non-minority	Yes	Very much	Very much	Very much	Definitely yes		Yes	Yes
182	Ventilator	No	Patient A	Todd Miller	Male	White	Low income	Underage children	1	Non-minority	0.29	Luciana Gonzales	Female	Latino	Median income	Underage children	0	Minority	Yes	Yes	478	48224	18 - 34	Female	Black	Underage children	Some college	Not working, not looking for paid work	$30,000 - $39,999	Never married (single)	Independent	Minority	Minority	Yes	Very much	Very much	Very much	Definitely yes	Not sure / don't know	Yes	No
182	Ventilator	Yes	Patient B	Carlos Lopez	Male	Latino	Low income	Underage children	0	Minority	0.71	Greg Murphy	Male	White	High income	Underage children	1	Non-minority	Yes	Yes	478	48224	18 - 34	Female	Black	Underage children	Some college	Not working, not looking for paid work	$30,000 - $39,999	Never married (single)	Independent	Minority	Minority	Yes	Very much	Very much	Very much	Definitely yes	Not sure / don't know	Yes	No
182	Hospital bed	No	Patient A	Connor Peterson	Male	White	High income	No children	1	Non-minority	0.16	Deshawn Green	Male	Black	High income	Underage children	0	Minority	Yes	Yes	478	48224	18 - 34	Female	Black	Underage children	Some college	Not working, not looking for paid work	$30,000 - $39,999	Never married (single)	Independent	Minority	Minority	Yes	Very much	Very much	Very much	Definitely yes	Not sure / don't know	Yes	No
182	Hospital bed	Yes	Patient B	Kareem Thomas	Male	Black	High income	No children	0	Minority	0.84	Pedro Ramirez	Male	Latino	High income	Underage children	1	Minority	Yes	Yes	478	48224	18 - 34	Female	Black	Underage children	Some college	Not working, not looking for paid work	$30,000 - $39,999	Never married (single)	Independent	Minority	Minority	Yes	Very much	Very much	Very much	Definitely yes	Not sure / don't know	Yes	No
188	Ventilator	Yes	Patient A	Heather Baker	Female	White	High income	Underage children	1	Non-minority	0.78	Ana Paola Sanchez	Female	Latino	Median income	No children	1	Minority	Yes	Yes	341	75248	18 - 34	Female	White	No children	4 year degree	Working part time	$20,000 - $29,999	Never married (single)	Independent	Non-minority	Non-minority	Yes	Very much	Moderately	Very much	Definitely yes		No	No
188	Ventilator	No	Patient B	Carlos Lopez	Male	Latino	Median income	Underage children	0	Minority	0.22	Luciana Gonzales	Female	Latino	Median income	No children	0	Minority	Yes	Yes	341	75248	18 - 34	Female	White	No children	4 year degree	Working part time	$20,000 - $29,999	Never married (single)	Independent	Non-minority	Non-minority	Yes	Very much	Moderately	Very much	Definitely yes		No	No
188	Hospital bed	No	Patient A	Todd Miller	Male	White	Low income	Underage children	0	Non-minority	0.77	Pedro Ramirez	Male	Latino	High income	Underage children	0	Minority	Yes	Yes	341	75248	18 - 34	Female	White	No children	4 year degree	Working part time	$20,000 - $29,999	Never married (single)	Independent	Non-minority	Non-minority	Yes	Very much	Moderately	Very much	Definitely yes		No	No
188	Hospital bed	Yes	Patient B	Latoya Jekins	Female	Black	Median income	Underage children	1	Minority	0.23	Deshawn Green	Male	Black	Median income	Underage children	1	Minority	Yes	Yes	341	75248	18 - 34	Female	White	No children	4 year degree	Working part time	$20,000 - $29,999	Never married (single)	Independent	Non-minority	Non-minority	Yes	Very much	Moderately	Very much	Definitely yes		No	No
190	Ventilator	Yes	Patient A	Heather Baker	Female	White	High income	No children	0	Non-minority	0.67	Amy Cook	Female	White	Low income	Underage children	1	Non-minority	Yes	Yes	225	98102	35 - 54	Male	White	Underage children	Professional degree	Working full time	$100,000 - $149,999	Married	Conservative	Non-minority	Non-minority	Yes	Very much	Very much	Very much	Definitely yes		Yes	Yes
190	Ventilator	No	Patient B	Connor Peterson	Male	White	High income	No children	1	Non-minority	0.33	Abigail Myers	Female	White	High income	Underage children	0	Non-minority	Yes	Yes	225	98102	35 - 54	Male	White	Underage children	Professional degree	Working full time	$100,000 - $149,999	Married	Conservative	Non-minority	Non-minority	Yes	Very much	Very much	Very much	Definitely yes		Yes	Yes
190	Hospital bed	No	Patient A	Todd Miller	Male	White	High income	No children	1	Non-minority	0.79	Luciana Gonzales	Female	Latino	Low income	Underage children	1	Minority	Yes	Yes	225	98102	35 - 54	Male	White	Underage children	Professional degree	Working full time	$100,000 - $149,999	Married	Conservative	Non-minority	Non-minority	Yes	Very much	Very much	Very much	Definitely yes		Yes	Yes
190	Hospital bed	Yes	Patient B	Jamar Harris	Male	Black	Low income	No children	0	Minority	0.21	Greg Murphy	Male	White	High income	Underage children	0	Non-minority	Yes	Yes	225	98102	35 - 54	Male	White	Underage children	Professional degree	Working full time	$100,000 - $149,999	Married	Conservative	Non-minority	Non-minority	Yes	Very much	Very much	Very much	Definitely yes		Yes	Yes
191	Ventilator	No	Patient A	Jamar Harris	Male	Black	High income	No children	0	Minority	0.51	Deshawn Green	Male	Black	High income	Underage children	0	Minority	Yes	Yes	603	33322	35 - 54	Female	Hispanic or Latino	Underage children	Some college	Working part time	$10,000 - $19,999	Married	Independent	Minority	Minority	Yes	Moderately	Very much	Moderately	Definitely yes	Not sure / don't know	No	No
191	Ventilator	Yes	Patient B	Jose Rodriguez	Male	Latino	Low income	No children	1	Minority	0.49	Chad Wood	Male	White	High income	Underage children	1	Non-minority	Yes	Yes	603	33322	35 - 54	Female	Hispanic or Latino	Underage children	Some college	Working part time	$10,000 - $19,999	Married	Independent	Minority	Minority	Yes	Moderately	Very much	Moderately	Definitely yes	Not sure / don't know	No	No
191	Hospital bed	Yes	Patient A	Shanice Jones	Female	Black	High income	No children	1	Minority	0.57	Juan Martinez	Male	Latino	Low income	No children	0	Minority	Yes	Yes	603	33322	35 - 54	Female	Hispanic or Latino	Underage children	Some college	Working part time	$10,000 - $19,999	Married	Independent	Minority	Minority	Yes	Moderately	Very much	Moderately	Definitely yes	Not sure / don't know	No	No
191	Hospital bed	No	Patient B	Camila Hernandez	Female	Latino	High income	No children	0	Minority	0.43	Pedro Ramirez	Male	Latino	Low income	No children	1	Minority	Yes	Yes	603	33322	35 - 54	Female	Hispanic or Latino	Underage children	Some college	Working part time	$10,000 - $19,999	Married	Independent	Minority	Minority	Yes	Moderately	Very much	Moderately	Definitely yes	Not sure / don't know	No	No
192	Ventilator	No	Patient A	Latoya Jekins	Female	Black	High income	Underage children	0	Minority	0.66	Deshawn Green	Male	Black	Median income	Underage children	1	Minority	Yes	Yes	529	10013	35 - 54	Male	White	Underage children	Professional degree	Working full time	$100,000 - $149,999	Married	Conservative	Non-minority	Non-minority	Yes	Very much	Very much	Very much	Definitely yes		Yes	No
192	Ventilator	Yes	Patient B	Todd Miller	Male	White	Low income	Underage children	1	Non-minority	0.34	Pedro Ramirez	Male	Latino	Median income	Underage children	0	Minority	Yes	Yes	529	10013	35 - 54	Male	White	Underage children	Professional degree	Working full time	$100,000 - $149,999	Married	Conservative	Non-minority	Non-minority	Yes	Very much	Very much	Very much	Definitely yes		Yes	No
192	Hospital bed	No	Patient A	Camila Hernandez	Female	Latino	Median income	Underage children	1	Minority	0.68	Abigail Myers	Female	White	High income	No children	1	Non-minority	Yes	Yes	529	10013	35 - 54	Male	White	Underage children	Professional degree	Working full time	$100,000 - $149,999	Married	Conservative	Non-minority	Non-minority	Yes	Very much	Very much	Very much	Definitely yes		Yes	No
192	Hospital bed	Yes	Patient B	Kareem Thomas	Male	Black	Median income	Underage children	0	Minority	0.32	Juan Martinez	Male	Latino	Low income	No children	0	Minority	Yes	Yes	529	10013	35 - 54	Male	White	Underage children	Professional degree	Working full time	$100,000 - $149,999	Married	Conservative	Non-minority	Non-minority	Yes	Very much	Very much	Very much	Definitely yes		Yes	No
201	Ventilator	Yes	Patient A	Jose Rodriguez	Male	Latino	Low income	No children	0	Minority	0.44	Amy Cook	Female	White	Low income	No children	0	Non-minority	Yes	Yes	101	32809	18 - 34	Female	White	No children	2 year degree	Working full time	$20,000 - $29,999	Never married (single)	Independent	Non-minority	Non-minority	No	Slightly	Slightly	Slightly	Might or might not		No	No
201	Ventilator	No	Patient B	Latoya Jekins	Female	Black	Median income	No children	1	Minority	0.56	Luciana Gonzales	Female	Latino	Median income	No children	1	Minority	Yes	Yes	101	32809	18 - 34	Female	White	No children	2 year degree	Working full time	$20,000 - $29,999	Never married (single)	Independent	Non-minority	Non-minority	No	Slightly	Slightly	Slightly	Might or might not		No	No
201	Hospital bed	No	Patient A	Shanice Jones	Female	Black	Low income	Underage children	1	Minority	0.65	Chad Wood	Male	White	High income	Underage children	0	Non-minority	Yes	Yes	101	32809	18 - 34	Female	White	No children	2 year degree	Working full time	$20,000 - $29,999	Never married (single)	Independent	Non-minority	Non-minority	No	Slightly	Slightly	Slightly	Might or might not		No	No
201	Hospital bed	Yes	Patient B	Jamar Harris	Male	Black	High income	Underage children	0	Minority	0.35	Ana Paola Sanchez	Female	Latino	Low income	Underage children	1	Minority	Yes	Yes	101	32809	18 - 34	Female	White	No children	2 year degree	Working full time	$20,000 - $29,999	Never married (single)	Independent	Non-minority	Non-minority	No	Slightly	Slightly	Slightly	Might or might not		No	No
203	Ventilator	Yes	Patient A	Maria Jose Gomez	Female	Latino	High income	No children	1	Minority	0.69	Pedro Ramirez	Male	Latino	Median income	Underage children	1	Minority	Yes	Yes	474	78413	35 - 54	Male	Hispanic or Latino	Underage children	Some college	Working full time	$100,000 - $149,999	Married	Conservative	Minority	Minority	Yes	Moderately	Moderately	Very much	Definitely yes		No	No
203	Ventilator	No	Patient B	Jamar Harris	Male	Black	High income	No children	0	Minority	0.31	Ana Paola Sanchez	Female	Latino	High income	Underage children	0	Minority	Yes	Yes	474	78413	35 - 54	Male	Hispanic or Latino	Underage children	Some college	Working full time	$100,000 - $149,999	Married	Conservative	Minority	Minority	Yes	Moderately	Moderately	Very much	Definitely yes		No	No
203	Hospital bed	No	Patient A	Todd Miller	Male	White	Median income	No children	0	Non-minority	0.43	Greg Murphy	Male	White	Median income	No children	1	Non-minority	Yes	Yes	474	78413	35 - 54	Male	Hispanic or Latino	Underage children	Some college	Working full time	$100,000 - $149,999	Married	Conservative	Minority	Minority	Yes	Moderately	Moderately	Very much	Definitely yes		No	No
203	Hospital bed	Yes	Patient B	Carlos Lopez	Male	Latino	High income	No children	1	Minority	0.57	Abigail Myers	Female	White	Low income	No children	0	Non-minority	Yes	Yes	474	78413	35 - 54	Male	Hispanic or Latino	Underage children	Some college	Working full time	$100,000 - $149,999	Married	Conservative	Minority	Minority	Yes	Moderately	Moderately	Very much	Definitely yes		No	No
204	Ventilator	No	Patient A	Connor Peterson	Male	White	High income	No children	0	Non-minority	0.8	Jada Jackson	Female	Black	Median income	No children	1	Minority	Yes	Yes	341	47150	18 - 34	Male	Hispanic or Latino	No children	High school graduate	Working part time	$80,000 - $89,999	Never married (single)	Conservative	Minority	Minority	Yes	Moderately	Moderately	Very much	Probably yes		Yes	No
204	Ventilator	Yes	Patient B	Kareem Thomas	Male	Black	Median income	No children	1	Minority	0.2	Tyron Williams	Male	Black	High income	No children	0	Minority	Yes	Yes	341	47150	18 - 34	Male	Hispanic or Latino	No children	High school graduate	Working part time	$80,000 - $89,999	Never married (single)	Conservative	Minority	Minority	Yes	Moderately	Moderately	Very much	Probably yes		Yes	No
204	Hospital bed	No	Patient A	Jamar Harris	Male	Black	Low income	Underage children	1	Minority	0.44	Ana Paola Sanchez	Female	Latino	High income	No children	0	Minority	Yes	Yes	341	47150	18 - 34	Male	Hispanic or Latino	No children	High school graduate	Working part time	$80,000 - $89,999	Never married (single)	Conservative	Minority	Minority	Yes	Moderately	Moderately	Very much	Probably yes		Yes	No
204	Hospital bed	Yes	Patient B	Jose Rodriguez	Male	Latino	Median income	Underage children	0	Minority	0.56	Pedro Ramirez	Male	Latino	Low income	No children	1	Minority	Yes	Yes	341	47150	18 - 34	Male	Hispanic or Latino	No children	High school graduate	Working part time	$80,000 - $89,999	Never married (single)	Conservative	Minority	Minority	Yes	Moderately	Moderately	Very much	Probably yes		Yes	No
205	Ventilator	No	Patient A	Kareem Thomas	Male	Black	High income	Underage children	0	Minority	0.67	Ebony Robinson	Female	Black	Low income	No children	1	Minority	Yes	Yes	380	78558	18 - 34	Female	Hispanic or Latino	Underage children	Some college	Working full time	$20,000 - $29,999	Never married (single)	Independent	Minority	Minority	Yes	Very much	Slightly	Very much	Definitely yes		No	No
205	Ventilator	Yes	Patient B	Latoya Jekins	Female	Black	Low income	Underage children	1	Minority	0.33	Jada Jackson	Female	Black	Low income	No children	0	Minority	Yes	Yes	380	78558	18 - 34	Female	Hispanic or Latino	Underage children	Some college	Working full time	$20,000 - $29,999	Never married (single)	Independent	Minority	Minority	Yes	Very much	Slightly	Very much	Definitely yes		No	No
205	Hospital bed	Yes	Patient A	Camila Hernandez	Female	Latino	High income	No children	1	Minority	0.33	Greg Murphy	Male	White	High income	Underage children	1	Non-minority	Yes	Yes	380	78558	18 - 34	Female	Hispanic or Latino	Underage children	Some college	Working full time	$20,000 - $29,999	Never married (single)	Independent	Minority	Minority	Yes	Very much	Slightly	Very much	Definitely yes		No	No
205	Hospital bed	No	Patient B	Heather Baker	Female	White	High income	No children	0	Non-minority	0.67	Tyron Williams	Male	Black	High income	Underage children	0	Minority	Yes	Yes	380	78558	18 - 34	Female	Hispanic or Latino	Underage children	Some college	Working full time	$20,000 - $29,999	Never married (single)	Independent	Minority	Minority	Yes	Very much	Slightly	Very much	Definitely yes		No	No
206	Ventilator	No	Patient A	Kareem Thomas	Male	Black	Median income	No children	1	Minority	0.29	Juan Martinez	Male	Latino	Low income	Underage children	0	Minority	Yes	Yes	280	95695	18 - 34	Female	Hispanic or Latino	Underage children	High school graduate	Not working, temporary unpaid leave	$20,000 - $29,999	Married	Independent	Minority	Minority	Yes	Moderately	Very much	Very much	Definitely yes		Yes	No
206	Ventilator	Yes	Patient B	Connor Peterson	Male	White	High income	No children	0	Non-minority	0.71	Pedro Ramirez	Male	Latino	Median income	Underage children	1	Minority	Yes	Yes	280	95695	18 - 34	Female	Hispanic or Latino	Underage children	High school graduate	Not working, temporary unpaid leave	$20,000 - $29,999	Married	Independent	Minority	Minority	Yes	Moderately	Very much	Very much	Definitely yes		Yes	No
206	Hospital bed	No	Patient A	Jamar Harris	Male	Black	Median income	No children	1	Minority	0.4	Jada Jackson	Female	Black	Low income	Underage children	1	Minority	Yes	Yes	280	95695	18 - 34	Female	Hispanic or Latino	Underage children	High school graduate	Not working, temporary unpaid leave	$20,000 - $29,999	Married	Independent	Minority	Minority	Yes	Moderately	Very much	Very much	Definitely yes		Yes	No
206	Hospital bed	Yes	Patient B	Heather Baker	Female	White	High income	No children	0	Non-minority	0.6	Abigail Myers	Female	White	Median income	Underage children	0	Non-minority	Yes	Yes	280	95695	18 - 34	Female	Hispanic or Latino	Underage children	High school graduate	Not working, temporary unpaid leave	$20,000 - $29,999	Married	Independent	Minority	Minority	Yes	Moderately	Very much	Very much	Definitely yes		Yes	No
207	Ventilator	Yes	Patient A	Latoya Jekins	Female	Black	Median income	Underage children	0	Minority	0.34	Deshawn Green	Male	Black	High income	No children	0	Minority	Yes	Yes	202	45036	18 - 34	Female	White,Hispanic or Latino	No children	Professional degree	Working part time	More than $150,000	Never married (single)	Conservative	Non-minority	Minority	Yes	Slightly	Very much	Not sure / don't know	Definitely yes		No	No
207	Ventilator	No	Patient B	Kareem Thomas	Male	Black	High income	Underage children	1	Minority	0.66	Chad Wood	Male	White	High income	No children	1	Non-minority	Yes	Yes	202	45036	18 - 34	Female	White,Hispanic or Latino	No children	Professional degree	Working part time	More than $150,000	Never married (single)	Conservative	Non-minority	Minority	Yes	Slightly	Very much	Not sure / don't know	Definitely yes		No	No
207	Hospital bed	No	Patient A	Jose Rodriguez	Male	Latino	Median income	No children	1	Minority	0.69	Juan Martinez	Male	Latino	High income	Underage children	0	Minority	Yes	Yes	202	45036	18 - 34	Female	White,Hispanic or Latino	No children	Professional degree	Working part time	More than $150,000	Never married (single)	Conservative	Non-minority	Minority	Yes	Slightly	Very much	Not sure / don't know	Definitely yes		No	No
207	Hospital bed	Yes	Patient B	Jamar Harris	Male	Black	Low income	No children	0	Minority	0.31	Tyron Williams	Male	Black	Low income	Underage children	1	Minority	Yes	Yes	202	45036	18 - 34	Female	White,Hispanic or Latino	No children	Professional degree	Working part time	More than $150,000	Never married (single)	Conservative	Non-minority	Minority	Yes	Slightly	Very much	Not sure / don't know	Definitely yes		No	No
208	Ventilator	No	Patient A	Camila Hernandez	Female	Latino	Median income	No children	0	Minority	1	Chad Wood	Male	White	High income	No children	1	Non-minority	Yes	Yes	511	11105	35 - 54	Female	Hispanic or Latino	Underage children	4 year degree	Not working, temporary unpaid leave	$90,000 - $99,999	Married	Conservative	Minority	Minority	Yes	Moderately	Very much	Very much	Might or might not		Yes	Yes
208	Ventilator	Yes	Patient B	Shanice Jones	Female	Black	Low income	No children	1	Minority	0	Jada Jackson	Female	Black	High income	No children	0	Minority	Yes	Yes	511	11105	35 - 54	Female	Hispanic or Latino	Underage children	4 year degree	Not working, temporary unpaid leave	$90,000 - $99,999	Married	Conservative	Minority	Minority	Yes	Moderately	Very much	Very much	Might or might not		Yes	Yes
208	Hospital bed	No	Patient A	Maria Jose Gomez	Female	Latino	Low income	Underage children	1	Minority	1	Pedro Ramirez	Male	Latino	High income	No children	1	Minority	Yes	Yes	511	11105	35 - 54	Female	Hispanic or Latino	Underage children	4 year degree	Not working, temporary unpaid leave	$90,000 - $99,999	Married	Conservative	Minority	Minority	Yes	Moderately	Very much	Very much	Might or might not		Yes	Yes
208	Hospital bed	Yes	Patient B	Connor Peterson	Male	White	Low income	Underage children	0	Non-minority	0	Ana Paola Sanchez	Female	Latino	Median income	No children	0	Minority	Yes	Yes	511	11105	35 - 54	Female	Hispanic or Latino	Underage children	4 year degree	Not working, temporary unpaid leave	$90,000 - $99,999	Married	Conservative	Minority	Minority	Yes	Moderately	Very much	Very much	Might or might not		Yes	Yes
213	Ventilator	Yes	Patient A	Shanice Jones	Female	Black	Median income	No children	1	Minority	0.5	Ebony Robinson	Female	Black	Low income	No children	1	Minority	Yes	Yes	1460	85743	35 - 54	Female	White	Underage children	High school graduate	Other	$50,000 - $59,999	Married	None of the above	Non-minority	Non-minority	Yes	Moderately	Slightly	Moderately	Definitely yes		No	No
213	Ventilator	No	Patient B	Camila Hernandez	Female	Latino	Low income	No children	0	Minority	0.5	Amy Cook	Female	White	Median income	No children	0	Non-minority	Yes	Yes	1460	85743	35 - 54	Female	White	Underage children	High school graduate	Other	$50,000 - $59,999	Married	None of the above	Non-minority	Non-minority	Yes	Moderately	Slightly	Moderately	Definitely yes		No	No
213	Hospital bed	Yes	Patient A	Hannah Sullivan	Female	White	High income	No children	0	Non-minority	0.5	Chad Wood	Male	White	High income	No children	0	Non-minority	Yes	Yes	1460	85743	35 - 54	Female	White	Underage children	High school graduate	Other	$50,000 - $59,999	Married	None of the above	Non-minority	Non-minority	Yes	Moderately	Slightly	Moderately	Definitely yes		No	No
213	Hospital bed	No	Patient B	Todd Miller	Male	White	High income	No children	1	Non-minority	0.5	Ana Paola Sanchez	Female	Latino	Low income	No children	1	Minority	Yes	Yes	1460	85743	35 - 54	Female	White	Underage children	High school graduate	Other	$50,000 - $59,999	Married	None of the above	Non-minority	Non-minority	Yes	Moderately	Slightly	Moderately	Definitely yes		No	No
216	Ventilator	No	Patient A	Latoya Jekins	Female	Black	Low income	Underage children	1	Minority	1	Abigail Myers	Female	White	Median income	No children	0	Non-minority	Yes	Yes	891	90201	35 - 54	Male	White	Underage children	Professional degree	Working full time	$100,000 - $149,999	Married	Progressive	Non-minority	Non-minority	Yes	Very much	Very much	Very much	Definitely yes		No	No
216	Ventilator	Yes	Patient B	Shanice Jones	Female	Black	Low income	Underage children	0	Minority	0	Ana Paola Sanchez	Female	Latino	High income	No children	1	Minority	Yes	Yes	891	90201	35 - 54	Male	White	Underage children	Professional degree	Working full time	$100,000 - $149,999	Married	Progressive	Non-minority	Non-minority	Yes	Very much	Very much	Very much	Definitely yes		No	No
216	Hospital bed	Yes	Patient A	Kareem Thomas	Male	Black	High income	No children	1	Minority	1	Deshawn Green	Male	Black	High income	No children	0	Minority	Yes	Yes	891	90201	35 - 54	Male	White	Underage children	Professional degree	Working full time	$100,000 - $149,999	Married	Progressive	Non-minority	Non-minority	Yes	Very much	Very much	Very much	Definitely yes		No	No
216	Hospital bed	No	Patient B	Jamar Harris	Male	Black	High income	No children	0	Minority	0	Ebony Robinson	Female	Black	Low income	No children	1	Minority	Yes	Yes	891	90201	35 - 54	Male	White	Underage children	Professional degree	Working full time	$100,000 - $149,999	Married	Progressive	Non-minority	Non-minority	Yes	Very much	Very much	Very much	Definitely yes		No	No
217	Ventilator	Yes	Patient A	Carlos Lopez	Male	Latino	Low income	No children	1	Minority	0.72	Luciana Gonzales	Female	Latino	Median income	No children	0	Minority	Yes	Yes	434	2302	55+	Female	Black	No children	High school graduate	Retired	$20,000 - $29,999	Married	Conservative	Minority	Minority	Yes	Very much	Very much	Moderately	Definitely yes		No	No
217	Ventilator	No	Patient B	Kareem Thomas	Male	Black	High income	No children	0	Minority	0.28	Jada Jackson	Female	Black	Low income	No children	1	Minority	Yes	Yes	434	2302	55+	Female	Black	No children	High school graduate	Retired	$20,000 - $29,999	Married	Conservative	Minority	Minority	Yes	Very much	Very much	Moderately	Definitely yes		No	No
217	Hospital bed	No	Patient A	Latoya Jekins	Female	Black	High income	No children	0	Minority	0.84	Pedro Ramirez	Male	Latino	Low income	Underage children	1	Minority	Yes	Yes	434	2302	55+	Female	Black	No children	High school graduate	Retired	$20,000 - $29,999	Married	Conservative	Minority	Minority	Yes	Very much	Very much	Moderately	Definitely yes		No	No
217	Hospital bed	Yes	Patient B	Jose Rodriguez	Male	Latino	Median income	No children	1	Minority	0.16	Greg Murphy	Male	White	Low income	Underage children	0	Non-minority	Yes	Yes	434	2302	55+	Female	Black	No children	High school graduate	Retired	$20,000 - $29,999	Married	Conservative	Minority	Minority	Yes	Very much	Very much	Moderately	Definitely yes		No	No
223	Ventilator	Yes	Patient A	Todd Miller	Male	White	Low income	Underage children	1	Non-minority	0.88	Abigail Myers	Female	White	Median income	Underage children	1	Non-minority	Yes	Yes	923	11237	35 - 54	Male	Hispanic or Latino	No children	4 year degree	Working full time	$60,000 - $69,999	Never married (single)	Conservative	Minority	Minority	Yes	Very much	Very much	Very much	Definitely yes		No	Yes
223	Ventilator	No	Patient B	Camila Hernandez	Female	Latino	High income	Underage children	0	Minority	0.12	Jada Jackson	Female	Black	Median income	Underage children	0	Minority	Yes	Yes	923	11237	35 - 54	Male	Hispanic or Latino	No children	4 year degree	Working full time	$60,000 - $69,999	Never married (single)	Conservative	Minority	Minority	Yes	Very much	Very much	Very much	Definitely yes		No	Yes
223	Hospital bed	Yes	Patient A	Jose Rodriguez	Male	Latino	Median income	Underage children	1	Minority	0.1	Deshawn Green	Male	Black	High income	No children	1	Minority	Yes	Yes	923	11237	35 - 54	Male	Hispanic or Latino	No children	4 year degree	Working full time	$60,000 - $69,999	Never married (single)	Conservative	Minority	Minority	Yes	Very much	Very much	Very much	Definitely yes		No	Yes
223	Hospital bed	No	Patient B	Hannah Sullivan	Female	White	High income	Underage children	0	Non-minority	0.9	Luciana Gonzales	Female	Latino	High income	No children	0	Minority	Yes	Yes	923	11237	35 - 54	Male	Hispanic or Latino	No children	4 year degree	Working full time	$60,000 - $69,999	Never married (single)	Conservative	Minority	Minority	Yes	Very much	Very much	Very much	Definitely yes		No	Yes
224	Ventilator	Yes	Patient A	Jose Rodriguez	Male	Latino	High income	No children	1	Minority	0.02	Ebony Robinson	Female	Black	Median income	Underage children	0	Minority	Yes	Yes	397	48023	18 - 34	Female	Hispanic or Latino	Underage children	4 year degree	Working part time	$70,000 - $79,999	Cohabiting	None of the above	Minority	Minority	Yes	Very much	Very much	Very much	Probably yes		No	Yes
224	Ventilator	No	Patient B	Camila Hernandez	Female	Latino	Median income	No children	0	Minority	0.98	Deshawn Green	Male	Black	High income	Underage children	1	Minority	Yes	Yes	397	48023	18 - 34	Female	Hispanic or Latino	Underage children	4 year degree	Working part time	$70,000 - $79,999	Cohabiting	None of the above	Minority	Minority	Yes	Very much	Very much	Very much	Probably yes		No	Yes
224	Hospital bed	Yes	Patient A	Heather Baker	Female	White	Low income	Underage children	0	Non-minority	0.17	Chad Wood	Male	White	Median income	Underage children	0	Non-minority	Yes	Yes	397	48023	18 - 34	Female	Hispanic or Latino	Underage children	4 year degree	Working part time	$70,000 - $79,999	Cohabiting	None of the above	Minority	Minority	Yes	Very much	Very much	Very much	Probably yes		No	Yes
224	Hospital bed	No	Patient B	Connor Peterson	Male	White	Median income	Underage children	1	Non-minority	0.83	Amy Cook	Female	White	Median income	Underage children	1	Non-minority	Yes	Yes	397	48023	18 - 34	Female	Hispanic or Latino	Underage children	4 year degree	Working part time	$70,000 - $79,999	Cohabiting	None of the above	Minority	Minority	Yes	Very much	Very much	Very much	Probably yes		No	Yes
228	Ventilator	No	Patient A	Heather Baker	Female	White	High income	No children	1	Non-minority	0.63	Jada Jackson	Female	Black	Median income	No children	0	Minority	Yes	Yes	327	97035	18 - 34	Male	White,Hispanic or Latino	No children	2 year degree	Working full time	$60,000 - $69,999	Never married (single)	Progressive	Non-minority	Minority	Yes	Very much	Very much	Moderately	Definitely yes		No	No
228	Ventilator	Yes	Patient B	Carlos Lopez	Male	Latino	Low income	No children	0	Minority	0.37	Tyron Williams	Male	Black	Low income	No children	1	Minority	Yes	Yes	327	97035	18 - 34	Male	White,Hispanic or Latino	No children	2 year degree	Working full time	$60,000 - $69,999	Never married (single)	Progressive	Non-minority	Minority	Yes	Very much	Very much	Moderately	Definitely yes		No	No
228	Hospital bed	Yes	Patient A	Todd Miller	Male	White	Median income	Underage children	1	Non-minority	0.21	Abigail Myers	Female	White	High income	No children	0	Non-minority	Yes	Yes	327	97035	18 - 34	Male	White,Hispanic or Latino	No children	2 year degree	Working full time	$60,000 - $69,999	Never married (single)	Progressive	Non-minority	Minority	Yes	Very much	Very much	Moderately	Definitely yes		No	No
228	Hospital bed	No	Patient B	Latoya Jekins	Female	Black	Median income	Underage children	0	Minority	0.79	Greg Murphy	Male	White	High income	No children	1	Non-minority	Yes	Yes	327	97035	18 - 34	Male	White,Hispanic or Latino	No children	2 year degree	Working full time	$60,000 - $69,999	Never married (single)	Progressive	Non-minority	Minority	Yes	Very much	Very much	Moderately	Definitely yes		No	No
231	Ventilator	No	Patient A	Connor Peterson	Male	White	Low income	No children	1	Non-minority	0.25	Greg Murphy	Male	White	Median income	No children	1	Non-minority	Yes	Yes	440	12561	18 - 34	Female	Hispanic or Latino	No children	Some college	Working part time	$20,000 - $29,999	Cohabiting	Progressive	Minority	Minority	Yes	Very much	Very much	Very much	Definitely yes		No	Yes
231	Ventilator	Yes	Patient B	Heather Baker	Female	White	Median income	No children	0	Non-minority	0.75	Luciana Gonzales	Female	Latino	Low income	No children	0	Minority	Yes	Yes	440	12561	18 - 34	Female	Hispanic or Latino	No children	Some college	Working part time	$20,000 - $29,999	Cohabiting	Progressive	Minority	Minority	Yes	Very much	Very much	Very much	Definitely yes		No	Yes
231	Hospital bed	No	Patient A	Hannah Sullivan	Female	White	Median income	Underage children	0	Non-minority	0.6	Juan Martinez	Male	Latino	Low income	Underage children	0	Minority	Yes	Yes	440	12561	18 - 34	Female	Hispanic or Latino	No children	Some college	Working part time	$20,000 - $29,999	Cohabiting	Progressive	Minority	Minority	Yes	Very much	Very much	Very much	Definitely yes		No	Yes
231	Hospital bed	Yes	Patient B	Shanice Jones	Female	Black	Low income	Underage children	1	Minority	0.4	Tyron Williams	Male	Black	Low income	Underage children	1	Minority	Yes	Yes	440	12561	18 - 34	Female	Hispanic or Latino	No children	Some college	Working part time	$20,000 - $29,999	Cohabiting	Progressive	Minority	Minority	Yes	Very much	Very much	Very much	Definitely yes		No	Yes
232	Ventilator	No	Patient A	Shanice Jones	Female	Black	Median income	Underage children	0	Minority	0.88	Jada Jackson	Female	Black	High income	No children	0	Minority	Yes	Yes	364	95304	35 - 54	Female	Black	Underage children	Some college	Working full time	$70,000 - $79,999	Never married (single)	Independent	Minority	Minority	Yes	Slightly	Slightly	Moderately	Definitely yes		Yes	Yes
232	Ventilator	Yes	Patient B	Latoya Jekins	Female	Black	High income	Underage children	1	Minority	0.12	Chad Wood	Male	White	High income	No children	1	Non-minority	Yes	Yes	364	95304	35 - 54	Female	Black	Underage children	Some college	Working full time	$70,000 - $79,999	Never married (single)	Independent	Minority	Minority	Yes	Slightly	Slightly	Moderately	Definitely yes		Yes	Yes
232	Hospital bed	No	Patient A	Jamar Harris	Male	Black	Low income	No children	0	Minority	0.49	Tyron Williams	Male	Black	Low income	No children	0	Minority	Yes	Yes	364	95304	35 - 54	Female	Black	Underage children	Some college	Working full time	$70,000 - $79,999	Never married (single)	Independent	Minority	Minority	Yes	Slightly	Slightly	Moderately	Definitely yes		Yes	Yes
232	Hospital bed	Yes	Patient B	Kareem Thomas	Male	Black	High income	No children	1	Minority	0.51	Ana Paola Sanchez	Female	Latino	Median income	No children	1	Minority	Yes	Yes	364	95304	35 - 54	Female	Black	Underage children	Some college	Working full time	$70,000 - $79,999	Never married (single)	Independent	Minority	Minority	Yes	Slightly	Slightly	Moderately	Definitely yes		Yes	Yes
234	Ventilator	Yes	Patient A	Todd Miller	Male	White	Low income	No children	1	Non-minority	0.98	Abigail Myers	Female	White	Low income	No children	1	Non-minority	Yes	Yes	488	36420	55+	Female	White,Hispanic or Latino	No children	Some college	Retired	$40,000 - $49,999	Married	Progressive	Non-minority	Minority	Yes	Very much	Very much	Very much	Probably not		No	Yes
234	Ventilator	No	Patient B	Jamar Harris	Male	Black	High income	No children	0	Minority	0.02	Greg Murphy	Male	White	High income	No children	0	Non-minority	Yes	Yes	488	36420	55+	Female	White,Hispanic or Latino	No children	Some college	Retired	$40,000 - $49,999	Married	Progressive	Non-minority	Minority	Yes	Very much	Very much	Very much	Probably not		No	Yes
234	Hospital bed	No	Patient A	Camila Hernandez	Female	Latino	High income	No children	1	Minority	0.57	Chad Wood	Male	White	High income	No children	1	Non-minority	Yes	Yes	488	36420	55+	Female	White,Hispanic or Latino	No children	Some college	Retired	$40,000 - $49,999	Married	Progressive	Non-minority	Minority	Yes	Very much	Very much	Very much	Probably not		No	Yes
234	Hospital bed	Yes	Patient B	Jose Rodriguez	Male	Latino	Median income	No children	0	Minority	0.43	Juan Martinez	Male	Latino	Low income	No children	0	Minority	Yes	Yes	488	36420	55+	Female	White,Hispanic or Latino	No children	Some college	Retired	$40,000 - $49,999	Married	Progressive	Non-minority	Minority	Yes	Very much	Very much	Very much	Probably not		No	Yes
235	Ventilator	Yes	Patient A	Connor Peterson	Male	White	Median income	No children	1	Non-minority	0.46	Amy Cook	Female	White	High income	No children	1	Non-minority	Yes	Yes	472	10001	35 - 54	Male	White	Underage children	Professional degree	Working full time	More than $150,000	Married	None of the above	Non-minority	Non-minority	Yes	Very much	Very much	Very much	Definitely yes		No	No
235	Ventilator	No	Patient B	Jose Rodriguez	Male	Latino	High income	No children	0	Minority	0.54	Luciana Gonzales	Female	Latino	Low income	No children	0	Minority	Yes	Yes	472	10001	35 - 54	Male	White	Underage children	Professional degree	Working full time	More than $150,000	Married	None of the above	Non-minority	Non-minority	Yes	Very much	Very much	Very much	Definitely yes		No	No
235	Hospital bed	Yes	Patient A	Heather Baker	Female	White	Low income	No children	0	Non-minority	0.59	Ana Paola Sanchez	Female	Latino	Low income	Underage children	0	Minority	Yes	Yes	472	10001	35 - 54	Male	White	Underage children	Professional degree	Working full time	More than $150,000	Married	None of the above	Non-minority	Non-minority	Yes	Very much	Very much	Very much	Definitely yes		No	No
235	Hospital bed	No	Patient B	Hannah Sullivan	Female	White	High income	No children	1	Non-minority	0.41	Tyron Williams	Male	Black	Low income	Underage children	1	Minority	Yes	Yes	472	10001	35 - 54	Male	White	Underage children	Professional degree	Working full time	More than $150,000	Married	None of the above	Non-minority	Non-minority	Yes	Very much	Very much	Very much	Definitely yes		No	No
237	Ventilator	No	Patient A	Heather Baker	Female	White	Median income	Underage children	0	Non-minority	0.84	Jada Jackson	Female	Black	High income	Underage children	1	Minority	Yes	Yes	334	10306	55+	Male	White	No children	Professional degree	Working full time	More than $150,000	Married	Independent	Non-minority	Non-minority	Yes	Very much	Very much	Very much	Definitely yes		No	Yes
237	Ventilator	Yes	Patient B	Camila Hernandez	Female	Latino	Low income	Underage children	1	Minority	0.16	Pedro Ramirez	Male	Latino	Low income	Underage children	0	Minority	Yes	Yes	334	10306	55+	Male	White	No children	Professional degree	Working full time	More than $150,000	Married	Independent	Non-minority	Non-minority	Yes	Very much	Very much	Very much	Definitely yes		No	Yes
237	Hospital bed	No	Patient A	Maria Jose Gomez	Female	Latino	Low income	No children	1	Minority	0.68	Ana Paola Sanchez	Female	Latino	Low income	Underage children	0	Minority	Yes	Yes	334	10306	55+	Male	White	No children	Professional degree	Working full time	More than $150,000	Married	Independent	Non-minority	Non-minority	Yes	Very much	Very much	Very much	Definitely yes		No	Yes
237	Hospital bed	Yes	Patient B	Hannah Sullivan	Female	White	Median income	No children	0	Non-minority	0.32	Abigail Myers	Female	White	High income	Underage children	1	Non-minority	Yes	Yes	334	10306	55+	Male	White	No children	Professional degree	Working full time	More than $150,000	Married	Independent	Non-minority	Non-minority	Yes	Very much	Very much	Very much	Definitely yes		No	Yes
241	Ventilator	No	Patient A	Maria Jose Gomez	Female	Latino	Median income	Underage children	1	Minority	0.55	Abigail Myers	Female	White	High income	Underage children	1	Non-minority	Yes	Yes	1144	60007	18 - 34	Male	White	No children	High school graduate	Working part time	Less than $10,000	Never married (single)	Independent	Non-minority	Non-minority	Yes	Slightly	Slightly	Slightly	Definitely yes		Yes	No
241	Ventilator	Yes	Patient B	Jamar Harris	Male	Black	Low income	Underage children	0	Minority	0.45	Greg Murphy	Male	White	Median income	Underage children	0	Non-minority	Yes	Yes	1144	60007	18 - 34	Male	White	No children	High school graduate	Working part time	Less than $10,000	Never married (single)	Independent	Non-minority	Non-minority	Yes	Slightly	Slightly	Slightly	Definitely yes		Yes	No
241	Hospital bed	Yes	Patient A	Jose Rodriguez	Male	Latino	High income	Underage children	0	Minority	0.3	Ebony Robinson	Female	Black	High income	Underage children	1	Minority	Yes	Yes	1144	60007	18 - 34	Male	White	No children	High school graduate	Working part time	Less than $10,000	Never married (single)	Independent	Non-minority	Non-minority	Yes	Slightly	Slightly	Slightly	Definitely yes		Yes	No
241	Hospital bed	No	Patient B	Carlos Lopez	Male	Latino	High income	Underage children	1	Minority	0.7	Juan Martinez	Male	Latino	High income	Underage children	0	Minority	Yes	Yes	1144	60007	18 - 34	Male	White	No children	High school graduate	Working part time	Less than $10,000	Never married (single)	Independent	Non-minority	Non-minority	Yes	Slightly	Slightly	Slightly	Definitely yes		Yes	No
243	Ventilator	Yes	Patient A	Todd Miller	Male	White	Low income	No children	0	Non-minority	0.56	Abigail Myers	Female	White	Low income	Underage children	0	Non-minority	Yes	Yes	773	79905	18 - 34	Female	Hispanic or Latino	No children	High school graduate	Not working, not looking for paid work	$10,000 - $19,999	Never married (single)	Independent	Minority	Minority	Yes	Moderately	Moderately	Moderately	Probably yes		No	No
243	Ventilator	No	Patient B	Connor Peterson	Male	White	Low income	No children	1	Non-minority	0.44	Deshawn Green	Male	Black	Median income	Underage children	1	Minority	Yes	Yes	773	79905	18 - 34	Female	Hispanic or Latino	No children	High school graduate	Not working, not looking for paid work	$10,000 - $19,999	Never married (single)	Independent	Minority	Minority	Yes	Moderately	Moderately	Moderately	Probably yes		No	No
243	Hospital bed	Yes	Patient A	Jose Rodriguez	Male	Latino	High income	Underage children	1	Minority	0.3	Chad Wood	Male	White	Low income	No children	0	Non-minority	Yes	Yes	773	79905	18 - 34	Female	Hispanic or Latino	No children	High school graduate	Not working, not looking for paid work	$10,000 - $19,999	Never married (single)	Independent	Minority	Minority	Yes	Moderately	Moderately	Moderately	Probably yes		No	No
243	Hospital bed	No	Patient B	Hannah Sullivan	Female	White	Median income	Underage children	0	Non-minority	0.7	Juan Martinez	Male	Latino	Low income	No children	1	Minority	Yes	Yes	773	79905	18 - 34	Female	Hispanic or Latino	No children	High school graduate	Not working, not looking for paid work	$10,000 - $19,999	Never married (single)	Independent	Minority	Minority	Yes	Moderately	Moderately	Moderately	Probably yes		No	No
244	Ventilator	No	Patient A	Shanice Jones	Female	Black	Median income	Underage children	0	Minority	0.78	Deshawn Green	Male	Black	High income	No children	1	Minority	Yes	Yes	1120	40965	55+	Female	White	No children	Less than high school	Retired	$20,000 - $29,999	Widowed	Conservative	Non-minority	Non-minority	Yes	Very much	Very much	Very much	Probably yes		No	No
244	Ventilator	Yes	Patient B	Carlos Lopez	Male	Latino	Median income	Underage children	1	Minority	0.22	Ebony Robinson	Female	Black	High income	No children	0	Minority	Yes	Yes	1120	40965	55+	Female	White	No children	Less than high school	Retired	$20,000 - $29,999	Widowed	Conservative	Non-minority	Non-minority	Yes	Very much	Very much	Very much	Probably yes		No	No
244	Hospital bed	Yes	Patient A	Hannah Sullivan	Female	White	High income	No children	0	Non-minority	0.21	Juan Martinez	Male	Latino	Median income	No children	1	Minority	Yes	Yes	1120	40965	55+	Female	White	No children	Less than high school	Retired	$20,000 - $29,999	Widowed	Conservative	Non-minority	Non-minority	Yes	Very much	Very much	Very much	Probably yes		No	No
244	Hospital bed	No	Patient B	Maria Jose Gomez	Female	Latino	Median income	No children	1	Minority	0.79	Chad Wood	Male	White	High income	No children	0	Non-minority	Yes	Yes	1120	40965	55+	Female	White	No children	Less than high school	Retired	$20,000 - $29,999	Widowed	Conservative	Non-minority	Non-minority	Yes	Very much	Very much	Very much	Probably yes		No	No
246	Ventilator	Yes	Patient A	Connor Peterson	Male	White	Low income	No children	0	Non-minority	0.66	Juan Martinez	Male	Latino	High income	Underage children	0	Minority	Yes	Yes	265	93309	18 - 34	Male	White,Asian	Underage children	High school graduate	Working full time	$40,000 - $49,999	Never married (single)	Conservative	Non-minority	Minority	Yes	Slightly	Slightly	Slightly	Probably yes		No	No
246	Ventilator	No	Patient B	Todd Miller	Male	White	Low income	No children	1	Non-minority	0.34	Pedro Ramirez	Male	Latino	Low income	Underage children	1	Minority	Yes	Yes	265	93309	18 - 34	Male	White,Asian	Underage children	High school graduate	Working full time	$40,000 - $49,999	Never married (single)	Conservative	Non-minority	Minority	Yes	Slightly	Slightly	Slightly	Probably yes		No	No
246	Hospital bed	Yes	Patient A	Kareem Thomas	Male	Black	Low income	Underage children	1	Minority	0.45	Jada Jackson	Female	Black	Median income	Underage children	1	Minority	Yes	Yes	265	93309	18 - 34	Male	White,Asian	Underage children	High school graduate	Working full time	$40,000 - $49,999	Never married (single)	Conservative	Non-minority	Minority	Yes	Slightly	Slightly	Slightly	Probably yes		No	No
246	Hospital bed	No	Patient B	Latoya Jekins	Female	Black	High income	Underage children	0	Minority	0.55	Ebony Robinson	Female	Black	High income	Underage children	0	Minority	Yes	Yes	265	93309	18 - 34	Male	White,Asian	Underage children	High school graduate	Working full time	$40,000 - $49,999	Never married (single)	Conservative	Non-minority	Minority	Yes	Slightly	Slightly	Slightly	Probably yes		No	No
249	Ventilator	No	Patient A	Camila Hernandez	Female	Latino	High income	Underage children	1	Minority	0.6	Jada Jackson	Female	Black	Low income	Underage children	0	Minority	Yes	Yes	1076	95758	55+	Male	Asian	No children	High school graduate	Working part time	$30,000 - $39,999	Married	Independent	Minority	Minority	Yes	Very much	Very much	Very much	Probably yes		No	No
249	Ventilator	Yes	Patient B	Kareem Thomas	Male	Black	Low income	Underage children	0	Minority	0.4	Ebony Robinson	Female	Black	Median income	Underage children	1	Minority	Yes	Yes	1076	95758	55+	Male	Asian	No children	High school graduate	Working part time	$30,000 - $39,999	Married	Independent	Minority	Minority	Yes	Very much	Very much	Very much	Probably yes		No	No
249	Hospital bed	Yes	Patient A	Hannah Sullivan	Female	White	Low income	No children	0	Non-minority	0.7	Tyron Williams	Male	Black	Low income	No children	0	Minority	Yes	Yes	1076	95758	55+	Male	Asian	No children	High school graduate	Working part time	$30,000 - $39,999	Married	Independent	Minority	Minority	Yes	Very much	Very much	Very much	Probably yes		No	No
249	Hospital bed	No	Patient B	Heather Baker	Female	White	Low income	No children	1	Non-minority	0.3	Greg Murphy	Male	White	Median income	No children	1	Non-minority	Yes	Yes	1076	95758	55+	Male	Asian	No children	High school graduate	Working part time	$30,000 - $39,999	Married	Independent	Minority	Minority	Yes	Very much	Very much	Very much	Probably yes		No	No
250	Ventilator	No	Patient A	Carlos Lopez	Male	Latino	High income	Underage children	0	Minority	0.5	Ana Paola Sanchez	Female	Latino	Low income	No children	0	Minority	Yes	Yes	899	7305	35 - 54	Female	Hispanic or Latino	No children	4 year degree	Working full time	$40,000 - $49,999	Married	Independent	Minority	Minority	Yes	Very much	Very much	Very much	Definitely yes		No	Yes
250	Ventilator	Yes	Patient B	Kareem Thomas	Male	Black	High income	Underage children	1	Minority	0.5	Pedro Ramirez	Male	Latino	Median income	No children	1	Minority	Yes	Yes	899	7305	35 - 54	Female	Hispanic or Latino	No children	4 year degree	Working full time	$40,000 - $49,999	Married	Independent	Minority	Minority	Yes	Very much	Very much	Very much	Definitely yes		No	Yes
250	Hospital bed	Yes	Patient A	Hannah Sullivan	Female	White	High income	Underage children	1	Non-minority	0.4	Deshawn Green	Male	Black	Low income	No children	0	Minority	Yes	Yes	899	7305	35 - 54	Female	Hispanic or Latino	No children	4 year degree	Working full time	$40,000 - $49,999	Married	Independent	Minority	Minority	Yes	Very much	Very much	Very much	Definitely yes		No	Yes
250	Hospital bed	No	Patient B	Heather Baker	Female	White	High income	Underage children	0	Non-minority	0.6	Abigail Myers	Female	White	High income	No children	1	Non-minority	Yes	Yes	899	7305	35 - 54	Female	Hispanic or Latino	No children	4 year degree	Working full time	$40,000 - $49,999	Married	Independent	Minority	Minority	Yes	Very much	Very much	Very much	Definitely yes		No	Yes
259	Ventilator	No	Patient A	Carlos Lopez	Male	Latino	High income	Underage children	1	Minority	0.64	Luciana Gonzales	Female	Latino	High income	Underage children	1	Minority	Yes	Yes	343	90033	18 - 34	Male	Hispanic or Latino	No children	High school graduate	Not working, looking for work	$20,000 - $29,999	Never married (single)	Independent	Minority	Minority	Yes	Moderately	Moderately	Moderately	Probably yes		Yes	No
259	Ventilator	Yes	Patient B	Heather Baker	Female	White	Median income	Underage children	0	Non-minority	0.36	Ana Paola Sanchez	Female	Latino	High income	Underage children	0	Minority	Yes	Yes	343	90033	18 - 34	Male	Hispanic or Latino	No children	High school graduate	Not working, looking for work	$20,000 - $29,999	Never married (single)	Independent	Minority	Minority	Yes	Moderately	Moderately	Moderately	Probably yes		Yes	No
259	Hospital bed	Yes	Patient A	Hannah Sullivan	Female	White	Low income	No children	0	Non-minority	0.4	Tyron Williams	Male	Black	Low income	No children	1	Minority	Yes	Yes	343	90033	18 - 34	Male	Hispanic or Latino	No children	High school graduate	Not working, looking for work	$20,000 - $29,999	Never married (single)	Independent	Minority	Minority	Yes	Moderately	Moderately	Moderately	Probably yes		Yes	No
259	Hospital bed	No	Patient B	Todd Miller	Male	White	Median income	No children	1	Non-minority	0.6	Greg Murphy	Male	White	Median income	No children	0	Non-minority	Yes	Yes	343	90033	18 - 34	Male	Hispanic or Latino	No children	High school graduate	Not working, looking for work	$20,000 - $29,999	Never married (single)	Independent	Minority	Minority	Yes	Moderately	Moderately	Moderately	Probably yes		Yes	No
260	Ventilator	No	Patient A	Carlos Lopez	Male	Latino	High income	Underage children	0	Minority	0.33	Ana Paola Sanchez	Female	Latino	Low income	Underage children	0	Minority	Yes	Yes	415	10002	35 - 54	Male	Hispanic or Latino	No children	Some college	Not working, looking for work	Less than $10,000	Divorced	Independent	Minority	Minority	Yes	Slightly	Moderately	Very much	Probably not		No	No
260	Ventilator	Yes	Patient B	Heather Baker	Female	White	Median income	Underage children	1	Non-minority	0.67	Abigail Myers	Female	White	High income	Underage children	1	Non-minority	Yes	Yes	415	10002	35 - 54	Male	Hispanic or Latino	No children	Some college	Not working, looking for work	Less than $10,000	Divorced	Independent	Minority	Minority	Yes	Slightly	Moderately	Very much	Probably not		No	No
260	Hospital bed	Yes	Patient A	Connor Peterson	Male	White	Median income	No children	1	Non-minority	0.45	Juan Martinez	Male	Latino	High income	Underage children	1	Minority	Yes	Yes	415	10002	35 - 54	Male	Hispanic or Latino	No children	Some college	Not working, looking for work	Less than $10,000	Divorced	Independent	Minority	Minority	Yes	Slightly	Moderately	Very much	Probably not		No	No
260	Hospital bed	No	Patient B	Shanice Jones	Female	Black	Low income	No children	0	Minority	0.55	Chad Wood	Male	White	Low income	Underage children	0	Non-minority	Yes	Yes	415	10002	35 - 54	Male	Hispanic or Latino	No children	Some college	Not working, looking for work	Less than $10,000	Divorced	Independent	Minority	Minority	Yes	Slightly	Moderately	Very much	Probably not		No	No
261	Ventilator	Yes	Patient A	Maria Jose Gomez	Female	Latino	Median income	No children	0	Minority	0.81	Luciana Gonzales	Female	Latino	High income	Underage children	0	Minority	Yes	Yes	156	75287	35 - 54	Male	Hispanic or Latino	No children	2 year degree	Working full time	$40,000 - $49,999	Never married (single)	Progressive	Minority	Minority	Yes	Slightly	Moderately	Very much	Probably yes		No	No
261	Ventilator	No	Patient B	Connor Peterson	Male	White	Median income	No children	1	Non-minority	0.19	Juan Martinez	Male	Latino	Median income	Underage children	1	Minority	Yes	Yes	156	75287	35 - 54	Male	Hispanic or Latino	No children	2 year degree	Working full time	$40,000 - $49,999	Never married (single)	Progressive	Minority	Minority	Yes	Slightly	Moderately	Very much	Probably yes		No	No
261	Hospital bed	Yes	Patient A	Hannah Sullivan	Female	White	High income	No children	0	Non-minority	0.18	Tyron Williams	Male	Black	Median income	No children	1	Minority	Yes	Yes	156	75287	35 - 54	Male	Hispanic or Latino	No children	2 year degree	Working full time	$40,000 - $49,999	Never married (single)	Progressive	Minority	Minority	Yes	Slightly	Moderately	Very much	Probably yes		No	No
261	Hospital bed	No	Patient B	Jose Rodriguez	Male	Latino	High income	No children	1	Minority	0.82	Amy Cook	Female	White	Low income	No children	0	Non-minority	Yes	Yes	156	75287	35 - 54	Male	Hispanic or Latino	No children	2 year degree	Working full time	$40,000 - $49,999	Never married (single)	Progressive	Minority	Minority	Yes	Slightly	Moderately	Very much	Probably yes		No	No
262	Ventilator	Yes	Patient A	Kareem Thomas	Male	Black	Low income	Underage children	1	Minority	0.35	Amy Cook	Female	White	Low income	Underage children	0	Non-minority	Yes	Yes	667	44094	18 - 34	Female	White	Underage children	4 year degree	Working full time	$70,000 - $79,999	Married	Independent	Non-minority	Non-minority	Yes	Moderately	Moderately	Moderately	Definitely yes		No	Yes
262	Ventilator	No	Patient B	Hannah Sullivan	Female	White	Low income	Underage children	0	Non-minority	0.65	Chad Wood	Male	White	Median income	Underage children	1	Non-minority	Yes	Yes	667	44094	18 - 34	Female	White	Underage children	4 year degree	Working full time	$70,000 - $79,999	Married	Independent	Non-minority	Non-minority	Yes	Moderately	Moderately	Moderately	Definitely yes		No	Yes
262	Hospital bed	No	Patient A	Latoya Jekins	Female	Black	High income	Underage children	1	Minority	0.28	Greg Murphy	Male	White	Low income	Underage children	1	Non-minority	Yes	Yes	667	44094	18 - 34	Female	White	Underage children	4 year degree	Working full time	$70,000 - $79,999	Married	Independent	Non-minority	Non-minority	Yes	Moderately	Moderately	Moderately	Definitely yes		No	Yes
262	Hospital bed	Yes	Patient B	Jose Rodriguez	Male	Latino	Median income	Underage children	0	Minority	0.72	Pedro Ramirez	Male	Latino	High income	Underage children	0	Minority	Yes	Yes	667	44094	18 - 34	Female	White	Underage children	4 year degree	Working full time	$70,000 - $79,999	Married	Independent	Non-minority	Non-minority	Yes	Moderately	Moderately	Moderately	Definitely yes		No	Yes
264	Ventilator	No	Patient A	Jamar Harris	Male	Black	Median income	No children	1	Minority	0.5	Deshawn Green	Male	Black	High income	Underage children	1	Minority	Yes	Yes	240	1854	18 - 34	Female	Hispanic or Latino	Underage children	Some college	Not working, looking for work	$20,000 - $29,999	Never married (single)	Independent	Minority	Minority	Yes	Very much	Very much	Slightly	Might or might not		No	No
264	Ventilator	Yes	Patient B	Maria Jose Gomez	Female	Latino	High income	No children	0	Minority	0.5	Luciana Gonzales	Female	Latino	High income	Underage children	0	Minority	Yes	Yes	240	1854	18 - 34	Female	Hispanic or Latino	Underage children	Some college	Not working, looking for work	$20,000 - $29,999	Never married (single)	Independent	Minority	Minority	Yes	Very much	Very much	Slightly	Might or might not		No	No
264	Hospital bed	No	Patient A	Camila Hernandez	Female	Latino	Low income	Underage children	0	Minority	0.57	Chad Wood	Male	White	Low income	No children	1	Non-minority	Yes	Yes	240	1854	18 - 34	Female	Hispanic or Latino	Underage children	Some college	Not working, looking for work	$20,000 - $29,999	Never married (single)	Independent	Minority	Minority	Yes	Very much	Very much	Slightly	Might or might not		No	No
264	Hospital bed	Yes	Patient B	Kareem Thomas	Male	Black	Low income	Underage children	1	Minority	0.43	Juan Martinez	Male	Latino	High income	No children	0	Minority	Yes	Yes	240	1854	18 - 34	Female	Hispanic or Latino	Underage children	Some college	Not working, looking for work	$20,000 - $29,999	Never married (single)	Independent	Minority	Minority	Yes	Very much	Very much	Slightly	Might or might not		No	No
265	Ventilator	Yes	Patient A	Jamar Harris	Male	Black	High income	Underage children	1	Minority	0.13	Chad Wood	Male	White	High income	Underage children	0	Non-minority	Yes	Yes	717	10001	35 - 54	Male	Black	Underage children	Doctorate	Working full time	$40,000 - $49,999	Married	Progressive	Minority	Minority	Yes	Moderately	Moderately	Slightly	Definitely yes		No	No
265	Ventilator	No	Patient B	Heather Baker	Female	White	High income	Underage children	0	Non-minority	0.87	Jada Jackson	Female	Black	High income	Underage children	1	Minority	Yes	Yes	717	10001	35 - 54	Male	Black	Underage children	Doctorate	Working full time	$40,000 - $49,999	Married	Progressive	Minority	Minority	Yes	Moderately	Moderately	Slightly	Definitely yes		No	No
265	Hospital bed	Yes	Patient A	Camila Hernandez	Female	Latino	High income	Underage children	1	Minority	0.8	Greg Murphy	Male	White	Median income	No children	1	Non-minority	Yes	Yes	717	10001	35 - 54	Male	Black	Underage children	Doctorate	Working full time	$40,000 - $49,999	Married	Progressive	Minority	Minority	Yes	Moderately	Moderately	Slightly	Definitely yes		No	No
265	Hospital bed	No	Patient B	Maria Jose Gomez	Female	Latino	Median income	Underage children	0	Minority	0.2	Tyron Williams	Male	Black	Low income	No children	0	Minority	Yes	Yes	717	10001	35 - 54	Male	Black	Underage children	Doctorate	Working full time	$40,000 - $49,999	Married	Progressive	Minority	Minority	Yes	Moderately	Moderately	Slightly	Definitely yes		No	No
267	Ventilator	No	Patient A	Connor Peterson	Male	White	Median income	No children	0	Non-minority	1	Ana Paola Sanchez	Female	Latino	Low income	No children	0	Minority	Yes	Yes	417	10001	18 - 34	Male	Black	Underage children	Professional degree	Working part time	$100,000 - $149,999	Married	Progressive	Minority	Minority	Yes	Very much	Moderately	Moderately	Probably yes		Yes	No
267	Ventilator	Yes	Patient B	Heather Baker	Female	White	Low income	No children	1	Non-minority	0	Luciana Gonzales	Female	Latino	Low income	No children	1	Minority	Yes	Yes	417	10001	18 - 34	Male	Black	Underage children	Professional degree	Working part time	$100,000 - $149,999	Married	Progressive	Minority	Minority	Yes	Very much	Moderately	Moderately	Probably yes		Yes	No
267	Hospital bed	No	Patient A	Hannah Sullivan	Female	White	High income	No children	0	Non-minority	0.48	Tyron Williams	Male	Black	Low income	Underage children	0	Minority	Yes	Yes	417	10001	18 - 34	Male	Black	Underage children	Professional degree	Working part time	$100,000 - $149,999	Married	Progressive	Minority	Minority	Yes	Very much	Moderately	Moderately	Probably yes		Yes	No
267	Hospital bed	Yes	Patient B	Maria Jose Gomez	Female	Latino	High income	No children	1	Minority	0.52	Juan Martinez	Male	Latino	Low income	Underage children	1	Minority	Yes	Yes	417	10001	18 - 34	Male	Black	Underage children	Professional degree	Working part time	$100,000 - $149,999	Married	Progressive	Minority	Minority	Yes	Very much	Moderately	Moderately	Probably yes		Yes	No
276	Ventilator	Yes	Patient A	Maria Jose Gomez	Female	Latino	Low income	Underage children	1	Minority	0.56	Amy Cook	Female	White	Low income	Underage children	0	Non-minority	Yes	Yes	98	10006	18 - 34	Female	Hispanic or Latino	No children	4 year degree	Working full time	$100,000 - $149,999	Never married (single)	Independent	Minority	Minority	Yes	Moderately	Moderately	Moderately	Might or might not		No	No
276	Ventilator	No	Patient B	Jamar Harris	Male	Black	Median income	Underage children	0	Minority	0.44	Ebony Robinson	Female	Black	Low income	Underage children	1	Minority	Yes	Yes	98	10006	18 - 34	Female	Hispanic or Latino	No children	4 year degree	Working full time	$100,000 - $149,999	Never married (single)	Independent	Minority	Minority	Yes	Moderately	Moderately	Moderately	Might or might not		No	No
276	Hospital bed	No	Patient A	Todd Miller	Male	White	Low income	Underage children	1	Non-minority	0.76	Chad Wood	Male	White	Median income	Underage children	1	Non-minority	Yes	Yes	98	10006	18 - 34	Female	Hispanic or Latino	No children	4 year degree	Working full time	$100,000 - $149,999	Never married (single)	Independent	Minority	Minority	Yes	Moderately	Moderately	Moderately	Might or might not		No	No
276	Hospital bed	Yes	Patient B	Carlos Lopez	Male	Latino	Median income	Underage children	0	Minority	0.24	Ana Paola Sanchez	Female	Latino	Median income	Underage children	0	Minority	Yes	Yes	98	10006	18 - 34	Female	Hispanic or Latino	No children	4 year degree	Working full time	$100,000 - $149,999	Never married (single)	Independent	Minority	Minority	Yes	Moderately	Moderately	Moderately	Might or might not		No	No
278	Ventilator	No	Patient A	Latoya Jekins	Female	Black	Low income	No children	0	Minority	0.5	Chad Wood	Male	White	High income	No children	0	Non-minority	Yes	Yes	418	11802	18 - 34	Female	Hispanic or Latino	No children	High school graduate	Not working, looking for work	$10,000 - $19,999	Never married (single)	None of the above	Minority	Minority	Yes	Very much	Very much	Moderately	Definitely yes		Yes	Yes
278	Ventilator	Yes	Patient B	Shanice Jones	Female	Black	High income	No children	1	Minority	0.5	Jada Jackson	Female	Black	Median income	No children	1	Minority	Yes	Yes	418	11802	18 - 34	Female	Hispanic or Latino	No children	High school graduate	Not working, looking for work	$10,000 - $19,999	Never married (single)	None of the above	Minority	Minority	Yes	Very much	Very much	Moderately	Definitely yes		Yes	Yes
278	Hospital bed	Yes	Patient A	Jamar Harris	Male	Black	High income	No children	1	Minority	0.52	Greg Murphy	Male	White	Low income	No children	1	Non-minority	Yes	Yes	418	11802	18 - 34	Female	Hispanic or Latino	No children	High school graduate	Not working, looking for work	$10,000 - $19,999	Never married (single)	None of the above	Minority	Minority	Yes	Very much	Very much	Moderately	Definitely yes		Yes	Yes
278	Hospital bed	No	Patient B	Todd Miller	Male	White	Median income	No children	0	Non-minority	0.48	Tyron Williams	Male	Black	High income	No children	0	Minority	Yes	Yes	418	11802	18 - 34	Female	Hispanic or Latino	No children	High school graduate	Not working, looking for work	$10,000 - $19,999	Never married (single)	None of the above	Minority	Minority	Yes	Very much	Very much	Moderately	Definitely yes		Yes	Yes
279	Ventilator	No	Patient A	Carlos Lopez	Male	Latino	High income	No children	1	Minority	0.8	Ana Paola Sanchez	Female	Latino	Median income	No children	1	Minority	Yes	Yes	842	90001	18 - 34	Male	White,Hispanic or Latino	Underage children	4 year degree	Working full time	$100,000 - $149,999	Married	Independent	Non-minority	Minority	Yes	Very much	Very much	Moderately	Definitely yes		No	No
279	Ventilator	Yes	Patient B	Heather Baker	Female	White	High income	No children	0	Non-minority	0.2	Tyron Williams	Male	Black	High income	No children	0	Minority	Yes	Yes	842	90001	18 - 34	Male	White,Hispanic or Latino	Underage children	4 year degree	Working full time	$100,000 - $149,999	Married	Independent	Non-minority	Minority	Yes	Very much	Very much	Moderately	Definitely yes		No	No
279	Hospital bed	Yes	Patient A	Shanice Jones	Female	Black	High income	Underage children	1	Minority	0.8	Juan Martinez	Male	Latino	Low income	No children	1	Minority	Yes	Yes	842	90001	18 - 34	Male	White,Hispanic or Latino	Underage children	4 year degree	Working full time	$100,000 - $149,999	Married	Independent	Non-minority	Minority	Yes	Very much	Very much	Moderately	Definitely yes		No	No
279	Hospital bed	No	Patient B	Latoya Jekins	Female	Black	Median income	Underage children	0	Minority	0.2	Abigail Myers	Female	White	Median income	No children	0	Non-minority	Yes	Yes	842	90001	18 - 34	Male	White,Hispanic or Latino	Underage children	4 year degree	Working full time	$100,000 - $149,999	Married	Independent	Non-minority	Minority	Yes	Very much	Very much	Moderately	Definitely yes		No	No
280	Ventilator	Yes	Patient A	Kareem Thomas	Male	Black	High income	Underage children	1	Minority	0.5	Amy Cook	Female	White	Low income	Underage children	0	Non-minority	Yes	Yes	347	45424	18 - 34	Male	Hispanic or Latino	Underage children	Some college	Not working, temporary unpaid leave	$20,000 - $29,999	Married	Progressive	Minority	Minority	Yes	Slightly	Slightly	Slightly	Definitely yes		Yes	No
280	Ventilator	No	Patient B	Connor Peterson	Male	White	Median income	Underage children	0	Non-minority	0.5	Chad Wood	Male	White	Low income	Underage children	1	Non-minority	Yes	Yes	347	45424	18 - 34	Male	Hispanic or Latino	Underage children	Some college	Not working, temporary unpaid leave	$20,000 - $29,999	Married	Progressive	Minority	Minority	Yes	Slightly	Slightly	Slightly	Definitely yes		Yes	No
280	Hospital bed	No	Patient A	Hannah Sullivan	Female	White	High income	Underage children	1	Non-minority	0.4	Pedro Ramirez	Male	Latino	Low income	Underage children	1	Minority	Yes	Yes	347	45424	18 - 34	Male	Hispanic or Latino	Underage children	Some college	Not working, temporary unpaid leave	$20,000 - $29,999	Married	Progressive	Minority	Minority	Yes	Slightly	Slightly	Slightly	Definitely yes		Yes	No
280	Hospital bed	Yes	Patient B	Heather Baker	Female	White	High income	Underage children	0	Non-minority	0.6	Greg Murphy	Male	White	Low income	Underage children	0	Non-minority	Yes	Yes	347	45424	18 - 34	Male	Hispanic or Latino	Underage children	Some college	Not working, temporary unpaid leave	$20,000 - $29,999	Married	Progressive	Minority	Minority	Yes	Slightly	Slightly	Slightly	Definitely yes		Yes	No
281	Ventilator	Yes	Patient A	Jamar Harris	Male	Black	High income	Underage children	0	Minority	0.41	Juan Martinez	Male	Latino	Median income	Underage children	1	Minority	Yes	Yes	168	10607	18 - 34	Female	Black	No children	2 year degree	Working full time	$30,000 - $39,999	Cohabiting	Independent	Minority	Minority	Yes	Very much	Very much	Very much	Probably yes		No	Yes
281	Ventilator	No	Patient B	Heather Baker	Female	White	Low income	Underage children	1	Non-minority	0.59	Tyron Williams	Male	Black	Median income	Underage children	0	Minority	Yes	Yes	168	10607	18 - 34	Female	Black	No children	2 year degree	Working full time	$30,000 - $39,999	Cohabiting	Independent	Minority	Minority	Yes	Very much	Very much	Very much	Probably yes		No	Yes
281	Hospital bed	No	Patient A	Camila Hernandez	Female	Latino	Low income	Underage children	0	Minority	0.55	Jada Jackson	Female	Black	Median income	Underage children	1	Minority	Yes	Yes	168	10607	18 - 34	Female	Black	No children	2 year degree	Working full time	$30,000 - $39,999	Cohabiting	Independent	Minority	Minority	Yes	Very much	Very much	Very much	Probably yes		No	Yes
281	Hospital bed	Yes	Patient B	Shanice Jones	Female	Black	Median income	Underage children	1	Minority	0.45	Pedro Ramirez	Male	Latino	High income	Underage children	0	Minority	Yes	Yes	168	10607	18 - 34	Female	Black	No children	2 year degree	Working full time	$30,000 - $39,999	Cohabiting	Independent	Minority	Minority	Yes	Very much	Very much	Very much	Probably yes		No	Yes
282	Ventilator	Yes	Patient A	Kareem Thomas	Male	Black	Low income	No children	1	Minority	0.5	Jada Jackson	Female	Black	Low income	Underage children	1	Minority	Yes	Yes	934	74955	55+	Male	White,Hispanic or Latino	Underage children	2 year degree	Not working, temporary unpaid leave	$20,000 - $29,999	Cohabiting	Progressive	Non-minority	Minority	Yes	Very much	Moderately	Very much	Definitely yes		Yes	No
282	Ventilator	No	Patient B	Connor Peterson	Male	White	Low income	No children	0	Non-minority	0.5	Ebony Robinson	Female	Black	Low income	Underage children	0	Minority	Yes	Yes	934	74955	55+	Male	White,Hispanic or Latino	Underage children	2 year degree	Not working, temporary unpaid leave	$20,000 - $29,999	Cohabiting	Progressive	Non-minority	Minority	Yes	Very much	Moderately	Very much	Definitely yes		Yes	No
282	Hospital bed	Yes	Patient A	Latoya Jekins	Female	Black	Median income	No children	1	Minority	0.2	Tyron Williams	Male	Black	Low income	Underage children	0	Minority	Yes	Yes	934	74955	55+	Male	White,Hispanic or Latino	Underage children	2 year degree	Not working, temporary unpaid leave	$20,000 - $29,999	Cohabiting	Progressive	Non-minority	Minority	Yes	Very much	Moderately	Very much	Definitely yes		Yes	No
282	Hospital bed	No	Patient B	Jose Rodriguez	Male	Latino	Low income	No children	0	Minority	0.8	Ana Paola Sanchez	Female	Latino	Low income	Underage children	1	Minority	Yes	Yes	934	74955	55+	Male	White,Hispanic or Latino	Underage children	2 year degree	Not working, temporary unpaid leave	$20,000 - $29,999	Cohabiting	Progressive	Non-minority	Minority	Yes	Very much	Moderately	Very much	Definitely yes		Yes	No
284	Ventilator	Yes	Patient A	Hannah Sullivan	Female	White	Median income	Underage children	1	Non-minority	0.32	Jada Jackson	Female	Black	Low income	Underage children	0	Minority	Yes	Yes	1809	60613	18 - 34	Male	White	Underage children	High school graduate	Working full time	$30,000 - $39,999	Married	Progressive	Non-minority	Non-minority	Yes	Very much	Very much	Very much	Definitely yes		No	Yes
284	Ventilator	No	Patient B	Heather Baker	Female	White	Median income	Underage children	0	Non-minority	0.68	Abigail Myers	Female	White	High income	Underage children	1	Non-minority	Yes	Yes	1809	60613	18 - 34	Male	White	Underage children	High school graduate	Working full time	$30,000 - $39,999	Married	Progressive	Non-minority	Non-minority	Yes	Very much	Very much	Very much	Definitely yes		No	Yes
284	Hospital bed	Yes	Patient A	Maria Jose Gomez	Female	Latino	Median income	No children	1	Minority	0.72	Luciana Gonzales	Female	Latino	Low income	No children	1	Minority	Yes	Yes	1809	60613	18 - 34	Male	White	Underage children	High school graduate	Working full time	$30,000 - $39,999	Married	Progressive	Non-minority	Non-minority	Yes	Very much	Very much	Very much	Definitely yes		No	Yes
284	Hospital bed	No	Patient B	Latoya Jekins	Female	Black	High income	No children	0	Minority	0.28	Ana Paola Sanchez	Female	Latino	Low income	No children	0	Minority	Yes	Yes	1809	60613	18 - 34	Male	White	Underage children	High school graduate	Working full time	$30,000 - $39,999	Married	Progressive	Non-minority	Non-minority	Yes	Very much	Very much	Very much	Definitely yes		No	Yes
285	Ventilator	No	Patient A	Hannah Sullivan	Female	White	Low income	No children	0	Non-minority	0.86	Deshawn Green	Male	Black	Low income	Underage children	1	Minority	Yes	Yes	1402	10003	35 - 54	Male	Black	Underage children	High school graduate	Working full time	$40,000 - $49,999	Married	Independent	Minority	Minority	Yes	Very much	Very much	Very much	Definitely yes		Yes	No
285	Ventilator	Yes	Patient B	Kareem Thomas	Male	Black	High income	No children	1	Minority	0.14	Chad Wood	Male	White	Low income	Underage children	0	Non-minority	Yes	Yes	1402	10003	35 - 54	Male	Black	Underage children	High school graduate	Working full time	$40,000 - $49,999	Married	Independent	Minority	Minority	Yes	Very much	Very much	Very much	Definitely yes		Yes	No
285	Hospital bed	Yes	Patient A	Jamar Harris	Male	Black	High income	Underage children	1	Minority	0.21	Pedro Ramirez	Male	Latino	Low income	Underage children	0	Minority	Yes	Yes	1402	10003	35 - 54	Male	Black	Underage children	High school graduate	Working full time	$40,000 - $49,999	Married	Independent	Minority	Minority	Yes	Very much	Very much	Very much	Definitely yes		Yes	No
285	Hospital bed	No	Patient B	Heather Baker	Female	White	Low income	Underage children	0	Non-minority	0.79	Juan Martinez	Male	Latino	High income	Underage children	1	Minority	Yes	Yes	1402	10003	35 - 54	Male	Black	Underage children	High school graduate	Working full time	$40,000 - $49,999	Married	Independent	Minority	Minority	Yes	Very much	Very much	Very much	Definitely yes		Yes	No
286	Ventilator	No	Patient A	Todd Miller	Male	White	Median income	Underage children	0	Non-minority	0.38	Ana Paola Sanchez	Female	Latino	Median income	No children	0	Minority	Yes	Yes	187	35005	18 - 34	Male	Asian	Underage children	2 year degree	Working full time	$100,000 - $149,999	Never married (single)	Progressive	Minority	Minority	Yes	Moderately	Very much	Moderately	Probably yes		Yes	Yes
286	Ventilator	Yes	Patient B	Jamar Harris	Male	Black	Median income	Underage children	1	Minority	0.62	Luciana Gonzales	Female	Latino	Median income	No children	1	Minority	Yes	Yes	187	35005	18 - 34	Male	Asian	Underage children	2 year degree	Working full time	$100,000 - $149,999	Never married (single)	Progressive	Minority	Minority	Yes	Moderately	Very much	Moderately	Probably yes		Yes	Yes
286	Hospital bed	No	Patient A	Jose Rodriguez	Male	Latino	Median income	No children	1	Minority	0.35	Juan Martinez	Male	Latino	Median income	Underage children	0	Minority	Yes	Yes	187	35005	18 - 34	Male	Asian	Underage children	2 year degree	Working full time	$100,000 - $149,999	Never married (single)	Progressive	Minority	Minority	Yes	Moderately	Very much	Moderately	Probably yes		Yes	Yes
286	Hospital bed	Yes	Patient B	Carlos Lopez	Male	Latino	Median income	No children	0	Minority	0.65	Chad Wood	Male	White	Low income	Underage children	1	Non-minority	Yes	Yes	187	35005	18 - 34	Male	Asian	Underage children	2 year degree	Working full time	$100,000 - $149,999	Never married (single)	Progressive	Minority	Minority	Yes	Moderately	Very much	Moderately	Probably yes		Yes	Yes
287	Ventilator	Yes	Patient A	Kareem Thomas	Male	Black	High income	No children	1	Minority	0.8	Juan Martinez	Male	Latino	High income	No children	1	Minority	Yes	Yes	637	73001	35 - 54	Male	White	Underage children	Doctorate	Working full time	$70,000 - $79,999	Married	Conservative	Non-minority	Non-minority	Yes	Very much	Very much	Very much	Definitely yes		No	No
287	Ventilator	No	Patient B	Hannah Sullivan	Female	White	Low income	No children	0	Non-minority	0.2	Abigail Myers	Female	White	High income	No children	0	Non-minority	Yes	Yes	637	73001	35 - 54	Male	White	Underage children	Doctorate	Working full time	$70,000 - $79,999	Married	Conservative	Non-minority	Non-minority	Yes	Very much	Very much	Very much	Definitely yes		No	No
287	Hospital bed	Yes	Patient A	Heather Baker	Female	White	High income	Underage children	0	Non-minority	0.3	Ebony Robinson	Female	Black	High income	Underage children	1	Minority	Yes	Yes	637	73001	35 - 54	Male	White	Underage children	Doctorate	Working full time	$70,000 - $79,999	Married	Conservative	Non-minority	Non-minority	Yes	Very much	Very much	Very much	Definitely yes		No	No
287	Hospital bed	No	Patient B	Latoya Jekins	Female	Black	Median income	Underage children	1	Minority	0.7	Jada Jackson	Female	Black	Low income	Underage children	0	Minority	Yes	Yes	637	73001	35 - 54	Male	White	Underage children	Doctorate	Working full time	$70,000 - $79,999	Married	Conservative	Non-minority	Non-minority	Yes	Very much	Very much	Very much	Definitely yes		No	No
288	Ventilator	No	Patient A	Maria Jose Gomez	Female	Latino	Low income	No children	0	Minority	0.37	Jada Jackson	Female	Black	High income	Underage children	1	Minority	Yes	Yes	267	87823	35 - 54	Female	Hispanic or Latino	Underage children	4 year degree	Working full time	$70,000 - $79,999	Married	Independent	Minority	Minority	Yes	Very much	Moderately	Very much	Definitely yes		No	Yes
288	Ventilator	Yes	Patient B	Latoya Jekins	Female	Black	Median income	No children	1	Minority	0.63	Luciana Gonzales	Female	Latino	Median income	Underage children	0	Minority	Yes	Yes	267	87823	35 - 54	Female	Hispanic or Latino	Underage children	4 year degree	Working full time	$70,000 - $79,999	Married	Independent	Minority	Minority	Yes	Very much	Moderately	Very much	Definitely yes		No	Yes
288	Hospital bed	No	Patient A	Todd Miller	Male	White	Low income	Underage children	1	Non-minority	0.4	Deshawn Green	Male	Black	High income	Underage children	1	Minority	Yes	Yes	267	87823	35 - 54	Female	Hispanic or Latino	Underage children	4 year degree	Working full time	$70,000 - $79,999	Married	Independent	Minority	Minority	Yes	Very much	Moderately	Very much	Definitely yes		No	Yes
288	Hospital bed	Yes	Patient B	Jamar Harris	Male	Black	Low income	Underage children	0	Minority	0.6	Chad Wood	Male	White	Median income	Underage children	0	Non-minority	Yes	Yes	267	87823	35 - 54	Female	Hispanic or Latino	Underage children	4 year degree	Working full time	$70,000 - $79,999	Married	Independent	Minority	Minority	Yes	Very much	Moderately	Very much	Definitely yes		No	Yes
289	Ventilator	Yes	Patient A	Carlos Lopez	Male	Latino	Low income	No children	1	Minority	1	Jada Jackson	Female	Black	Low income	Underage children	0	Minority	Yes	Yes	826	76115	18 - 34	Male	White	Underage children	Doctorate	Working part time	$60,000 - $69,999	Married	Conservative	Non-minority	Non-minority		Very much	Moderately	Slightly	Definitely yes		Yes	No
289	Ventilator	No	Patient B	Maria Jose Gomez	Female	Latino	High income	No children	0	Minority	0	Abigail Myers	Female	White	High income	Underage children	1	Non-minority	Yes	Yes	826	76115	18 - 34	Male	White	Underage children	Doctorate	Working part time	$60,000 - $69,999	Married	Conservative	Non-minority	Non-minority		Very much	Moderately	Slightly	Definitely yes		Yes	No
289	Hospital bed	Yes	Patient A	Hannah Sullivan	Female	White	Median income	Underage children	1	Non-minority	0.86	Chad Wood	Male	White	Median income	No children	1	Non-minority	Yes	Yes	826	76115	18 - 34	Male	White	Underage children	Doctorate	Working part time	$60,000 - $69,999	Married	Conservative	Non-minority	Non-minority		Very much	Moderately	Slightly	Definitely yes		Yes	No
289	Hospital bed	No	Patient B	Kareem Thomas	Male	Black	Low income	Underage children	0	Minority	0.14	Deshawn Green	Male	Black	Low income	No children	0	Minority	Yes	Yes	826	76115	18 - 34	Male	White	Underage children	Doctorate	Working part time	$60,000 - $69,999	Married	Conservative	Non-minority	Non-minority		Very much	Moderately	Slightly	Definitely yes		Yes	No
292	Ventilator	No	Patient A	Todd Miller	Male	White	Median income	No children	1	Non-minority	0.6	Chad Wood	Male	White	High income	Underage children	0	Non-minority	Yes	Yes	515	79907	35 - 54	Female	Hispanic or Latino	No children	Some college	Working full time	$20,000 - $29,999	Married	Independent	Minority	Minority	Yes	Very much	Very much	Very much	Definitely yes		No	No
292	Ventilator	Yes	Patient B	Hannah Sullivan	Female	White	Median income	No children	0	Non-minority	0.4	Jada Jackson	Female	Black	High income	Underage children	1	Minority	Yes	Yes	515	79907	35 - 54	Female	Hispanic or Latino	No children	Some college	Working full time	$20,000 - $29,999	Married	Independent	Minority	Minority	Yes	Very much	Very much	Very much	Definitely yes		No	No
292	Hospital bed	Yes	Patient A	Latoya Jekins	Female	Black	Median income	No children	1	Minority	0.81	Tyron Williams	Male	Black	High income	Underage children	1	Minority	Yes	Yes	515	79907	35 - 54	Female	Hispanic or Latino	No children	Some college	Working full time	$20,000 - $29,999	Married	Independent	Minority	Minority	Yes	Very much	Very much	Very much	Definitely yes		No	No
292	Hospital bed	No	Patient B	Jose Rodriguez	Male	Latino	High income	No children	0	Minority	0.19	Ana Paola Sanchez	Female	Latino	High income	Underage children	0	Minority	Yes	Yes	515	79907	35 - 54	Female	Hispanic or Latino	No children	Some college	Working full time	$20,000 - $29,999	Married	Independent	Minority	Minority	Yes	Very much	Very much	Very much	Definitely yes		No	No
293	Ventilator	No	Patient A	Carlos Lopez	Male	Latino	Low income	No children	0	Minority	0.39	Deshawn Green	Male	Black	Low income	Underage children	1	Minority	Yes	Yes	1585	10003	18 - 34	Male	White	No children	Some college	Working part time	$10,000 - $19,999	Never married (single)	Independent	Non-minority	Non-minority	Yes	Very much	Very much	Very much	Definitely yes		No	No
293	Ventilator	Yes	Patient B	Maria Jose Gomez	Female	Latino	High income	No children	1	Minority	0.61	Ebony Robinson	Female	Black	High income	Underage children	0	Minority	Yes	Yes	1585	10003	18 - 34	Male	White	No children	Some college	Working part time	$10,000 - $19,999	Never married (single)	Independent	Non-minority	Non-minority	Yes	Very much	Very much	Very much	Definitely yes		No	No
293	Hospital bed	Yes	Patient A	Connor Peterson	Male	White	Median income	No children	1	Non-minority	0.67	Amy Cook	Female	White	Median income	No children	1	Non-minority	Yes	Yes	1585	10003	18 - 34	Male	White	No children	Some college	Working part time	$10,000 - $19,999	Never married (single)	Independent	Non-minority	Non-minority	Yes	Very much	Very much	Very much	Definitely yes		No	No
293	Hospital bed	No	Patient B	Jose Rodriguez	Male	Latino	Low income	No children	0	Minority	0.33	Luciana Gonzales	Female	Latino	Low income	No children	0	Minority	Yes	Yes	1585	10003	18 - 34	Male	White	No children	Some college	Working part time	$10,000 - $19,999	Never married (single)	Independent	Non-minority	Non-minority	Yes	Very much	Very much	Very much	Definitely yes		No	No
301	Ventilator	Yes	Patient A	Shanice Jones	Female	Black	Low income	No children	1	Minority	0.42	Abigail Myers	Female	White	Median income	No children	1	Non-minority	Yes	Yes	225	33027	18 - 34	Female	Hispanic or Latino	No children	Some college	Not working, not looking for paid work	Less than $10,000	Never married (single)	Progressive	Minority	Minority	Yes	Very much	Moderately	Moderately	Definitely yes		No	No
301	Ventilator	No	Patient B	Hannah Sullivan	Female	White	Median income	No children	0	Non-minority	0.58	Ana Paola Sanchez	Female	Latino	High income	No children	0	Minority	Yes	Yes	225	33027	18 - 34	Female	Hispanic or Latino	No children	Some college	Not working, not looking for paid work	Less than $10,000	Never married (single)	Progressive	Minority	Minority	Yes	Very much	Moderately	Moderately	Definitely yes		No	No
301	Hospital bed	Yes	Patient A	Jamar Harris	Male	Black	Low income	Underage children	0	Minority	0.8	Chad Wood	Male	White	Low income	Underage children	1	Non-minority	Yes	Yes	225	33027	18 - 34	Female	Hispanic or Latino	No children	Some college	Not working, not looking for paid work	Less than $10,000	Never married (single)	Progressive	Minority	Minority	Yes	Very much	Moderately	Moderately	Definitely yes		No	No
301	Hospital bed	No	Patient B	Todd Miller	Male	White	Median income	Underage children	1	Non-minority	0.2	Greg Murphy	Male	White	Median income	Underage children	0	Non-minority	Yes	Yes	225	33027	18 - 34	Female	Hispanic or Latino	No children	Some college	Not working, not looking for paid work	Less than $10,000	Never married (single)	Progressive	Minority	Minority	Yes	Very much	Moderately	Moderately	Definitely yes		No	No
302	Ventilator	Yes	Patient A	Latoya Jekins	Female	Black	Median income	Underage children	1	Minority	0.53	Ana Paola Sanchez	Female	Latino	Low income	No children	1	Minority	Yes	Yes	291	60433	35 - 54	Female	Hispanic or Latino	Underage children	High school graduate	Working part time	$70,000 - $79,999	Married	Independent	Minority	Minority	Yes	Very much	Very much	Very much	Definitely yes		No	No
302	Ventilator	No	Patient B	Kareem Thomas	Male	Black	Low income	Underage children	0	Minority	0.47	Luciana Gonzales	Female	Latino	Median income	No children	0	Minority	Yes	Yes	291	60433	35 - 54	Female	Hispanic or Latino	Underage children	High school graduate	Working part time	$70,000 - $79,999	Married	Independent	Minority	Minority	Yes	Very much	Very much	Very much	Definitely yes		No	No
302	Hospital bed	Yes	Patient A	Jamar Harris	Male	Black	High income	No children	0	Minority	0.6	Greg Murphy	Male	White	Median income	Underage children	1	Non-minority	Yes	Yes	291	60433	35 - 54	Female	Hispanic or Latino	Underage children	High school graduate	Working part time	$70,000 - $79,999	Married	Independent	Minority	Minority	Yes	Very much	Very much	Very much	Definitely yes		No	No
302	Hospital bed	No	Patient B	Heather Baker	Female	White	Low income	No children	1	Non-minority	0.4	Pedro Ramirez	Male	Latino	Median income	Underage children	0	Minority	Yes	Yes	291	60433	35 - 54	Female	Hispanic or Latino	Underage children	High school graduate	Working part time	$70,000 - $79,999	Married	Independent	Minority	Minority	Yes	Very much	Very much	Very much	Definitely yes		No	No
305	Ventilator	No	Patient A	Jose Rodriguez	Male	Latino	High income	Underage children	1	Minority	0.5	Chad Wood	Male	White	Median income	Underage children	1	Non-minority	Yes	Yes	635	18102	35 - 54	Female	Hispanic or Latino	No children	High school graduate	Not working, not looking for paid work	$10,000 - $19,999	Never married (single)	Conservative	Minority	Minority	Yes	Very much	Very much	Very much	Definitely yes		No	No
305	Ventilator	Yes	Patient B	Hannah Sullivan	Female	White	Low income	Underage children	0	Non-minority	0.5	Amy Cook	Female	White	Median income	Underage children	0	Non-minority	Yes	Yes	635	18102	35 - 54	Female	Hispanic or Latino	No children	High school graduate	Not working, not looking for paid work	$10,000 - $19,999	Never married (single)	Conservative	Minority	Minority	Yes	Very much	Very much	Very much	Definitely yes		No	No
305	Hospital bed	Yes	Patient A	Jamar Harris	Male	Black	Median income	No children	1	Minority	0.5	Pedro Ramirez	Male	Latino	Low income	Underage children	0	Minority	Yes	Yes	635	18102	35 - 54	Female	Hispanic or Latino	No children	High school graduate	Not working, not looking for paid work	$10,000 - $19,999	Never married (single)	Conservative	Minority	Minority	Yes	Very much	Very much	Very much	Definitely yes		No	No
305	Hospital bed	No	Patient B	Heather Baker	Female	White	High income	No children	0	Non-minority	0.5	Jada Jackson	Female	Black	High income	Underage children	1	Minority	Yes	Yes	635	18102	35 - 54	Female	Hispanic or Latino	No children	High school graduate	Not working, not looking for paid work	$10,000 - $19,999	Never married (single)	Conservative	Minority	Minority	Yes	Very much	Very much	Very much	Definitely yes		No	No
306	Ventilator	No	Patient A	Connor Peterson	Male	White	Low income	No children	0	Non-minority	0.97	Tyron Williams	Male	Black	Median income	Underage children	0	Minority	Yes	Yes	426	95363	18 - 34	Female	White,Hispanic or Latino	Underage children	2 year degree	Working part time	$60,000 - $69,999	Never married (single)	Independent	Non-minority	Minority	Yes	Moderately	Very much	Very much	Definitely yes		Yes	No
306	Ventilator	Yes	Patient B	Maria Jose Gomez	Female	Latino	Median income	No children	1	Minority	0.03	Jada Jackson	Female	Black	High income	Underage children	1	Minority	Yes	Yes	426	95363	18 - 34	Female	White,Hispanic or Latino	Underage children	2 year degree	Working part time	$60,000 - $69,999	Never married (single)	Independent	Non-minority	Minority	Yes	Moderately	Very much	Very much	Definitely yes		Yes	No
306	Hospital bed	Yes	Patient A	Jose Rodriguez	Male	Latino	Median income	No children	0	Minority	0.9	Deshawn Green	Male	Black	High income	Underage children	0	Minority	Yes	Yes	426	95363	18 - 34	Female	White,Hispanic or Latino	Underage children	2 year degree	Working part time	$60,000 - $69,999	Never married (single)	Independent	Non-minority	Minority	Yes	Moderately	Very much	Very much	Definitely yes		Yes	No
306	Hospital bed	No	Patient B	Jamar Harris	Male	Black	Low income	No children	1	Minority	0.1	Pedro Ramirez	Male	Latino	High income	Underage children	1	Minority	Yes	Yes	426	95363	18 - 34	Female	White,Hispanic or Latino	Underage children	2 year degree	Working part time	$60,000 - $69,999	Never married (single)	Independent	Non-minority	Minority	Yes	Moderately	Very much	Very much	Definitely yes		Yes	No
308	Ventilator	Yes	Patient A	Camila Hernandez	Female	Latino	Median income	No children	1	Minority	0.5	Deshawn Green	Male	Black	High income	No children	1	Minority	Yes	Yes	2164	6606	35 - 54	Female	Hispanic or Latino	No children	Some college	Working full time	Less than $10,000	Never married (single)	Conservative	Minority	Minority	Yes	Very much	Moderately	Moderately	Probably yes		No	Yes
308	Ventilator	No	Patient B	Shanice Jones	Female	Black	Median income	No children	0	Minority	0.5	Abigail Myers	Female	White	Median income	No children	0	Non-minority	Yes	Yes	2164	6606	35 - 54	Female	Hispanic or Latino	No children	Some college	Working full time	Less than $10,000	Never married (single)	Conservative	Minority	Minority	Yes	Very much	Moderately	Moderately	Probably yes		No	Yes
308	Hospital bed	Yes	Patient A	Todd Miller	Male	White	Low income	Underage children	0	Non-minority	0.52	Amy Cook	Female	White	High income	No children	1	Non-minority	Yes	Yes	2164	6606	35 - 54	Female	Hispanic or Latino	No children	Some college	Working full time	Less than $10,000	Never married (single)	Conservative	Minority	Minority	Yes	Very much	Moderately	Moderately	Probably yes		No	Yes
308	Hospital bed	No	Patient B	Connor Peterson	Male	White	High income	Underage children	1	Non-minority	0.48	Luciana Gonzales	Female	Latino	Low income	No children	0	Minority	Yes	Yes	2164	6606	35 - 54	Female	Hispanic or Latino	No children	Some college	Working full time	Less than $10,000	Never married (single)	Conservative	Minority	Minority	Yes	Very much	Moderately	Moderately	Probably yes		No	Yes
314	Ventilator	Yes	Patient A	Carlos Lopez	Male	Latino	Low income	No children	1	Minority	0.74	Amy Cook	Female	White	Low income	No children	1	Non-minority	Yes	Yes	943	10003	35 - 54	Female	White	Underage children	4 year degree	Working full time	$70,000 - $79,999	Married	Independent	Non-minority	Non-minority	Yes	Very much	Very much	Very much	Definitely yes		No	Yes
314	Ventilator	No	Patient B	Shanice Jones	Female	Black	Median income	No children	0	Minority	0.26	Abigail Myers	Female	White	High income	No children	0	Non-minority	Yes	Yes	943	10003	35 - 54	Female	White	Underage children	4 year degree	Working full time	$70,000 - $79,999	Married	Independent	Non-minority	Non-minority	Yes	Very much	Very much	Very much	Definitely yes		No	Yes
314	Hospital bed	Yes	Patient A	Latoya Jekins	Female	Black	High income	No children	0	Minority	0.9	Ebony Robinson	Female	Black	Low income	Underage children	0	Minority	Yes	Yes	943	10003	35 - 54	Female	White	Underage children	4 year degree	Working full time	$70,000 - $79,999	Married	Independent	Non-minority	Non-minority	Yes	Very much	Very much	Very much	Definitely yes		No	Yes
314	Hospital bed	No	Patient B	Kareem Thomas	Male	Black	Median income	No children	1	Minority	0.1	Ana Paola Sanchez	Female	Latino	Median income	Underage children	1	Minority	Yes	Yes	943	10003	35 - 54	Female	White	Underage children	4 year degree	Working full time	$70,000 - $79,999	Married	Independent	Non-minority	Non-minority	Yes	Very much	Very much	Very much	Definitely yes		No	Yes
316	Ventilator	No	Patient A	Carlos Lopez	Male	Latino	Median income	Underage children	0	Minority	0.38	Deshawn Green	Male	Black	Low income	No children	0	Minority	Yes	Yes	86	11235	18 - 34	Female	White	Underage children	Some college	Not working, not looking for paid work	Less than $10,000	Cohabiting	Progressive	Non-minority	Non-minority	Yes	Slightly	Moderately	Slightly	Might or might not		No	No
316	Ventilator	Yes	Patient B	Kareem Thomas	Male	Black	Low income	Underage children	1	Minority	0.62	Abigail Myers	Female	White	High income	No children	1	Non-minority	Yes	Yes	86	11235	18 - 34	Female	White	Underage children	Some college	Not working, not looking for paid work	Less than $10,000	Cohabiting	Progressive	Non-minority	Non-minority	Yes	Slightly	Moderately	Slightly	Might or might not		No	No
316	Hospital bed	Yes	Patient A	Jose Rodriguez	Male	Latino	Low income	No children	1	Minority	0.7	Juan Martinez	Male	Latino	Low income	No children	0	Minority	Yes	Yes	86	11235	18 - 34	Female	White	Underage children	Some college	Not working, not looking for paid work	Less than $10,000	Cohabiting	Progressive	Non-minority	Non-minority	Yes	Slightly	Moderately	Slightly	Might or might not		No	No
316	Hospital bed	No	Patient B	Latoya Jekins	Female	Black	High income	No children	0	Minority	0.3	Luciana Gonzales	Female	Latino	High income	No children	1	Minority	Yes	Yes	86	11235	18 - 34	Female	White	Underage children	Some college	Not working, not looking for paid work	Less than $10,000	Cohabiting	Progressive	Non-minority	Non-minority	Yes	Slightly	Moderately	Slightly	Might or might not		No	No
318	Ventilator	Yes	Patient A	Todd Miller	Male	White	Median income	No children	1	Non-minority	0.75	Abigail Myers	Female	White	Low income	Underage children	1	Non-minority	Yes	Yes	460	65085	55+	Male	White,Hispanic or Latino	No children	Doctorate	Retired	$60,000 - $69,999	Married	Progressive	Non-minority	Minority	Yes	Moderately	Moderately	Moderately	Definitely yes		Yes	No
318	Ventilator	No	Patient B	Connor Peterson	Male	White	Low income	No children	0	Non-minority	0.25	Deshawn Green	Male	Black	Low income	Underage children	0	Minority	Yes	Yes	460	65085	55+	Male	White,Hispanic or Latino	No children	Doctorate	Retired	$60,000 - $69,999	Married	Progressive	Non-minority	Minority	Yes	Moderately	Moderately	Moderately	Definitely yes		Yes	No
318	Hospital bed	No	Patient A	Latoya Jekins	Female	Black	Median income	Underage children	0	Minority	0.5	Juan Martinez	Male	Latino	Low income	No children	1	Minority	Yes	Yes	460	65085	55+	Male	White,Hispanic or Latino	No children	Doctorate	Retired	$60,000 - $69,999	Married	Progressive	Non-minority	Minority	Yes	Moderately	Moderately	Moderately	Definitely yes		Yes	No
318	Hospital bed	Yes	Patient B	Jose Rodriguez	Male	Latino	High income	Underage children	1	Minority	0.5	Luciana Gonzales	Female	Latino	Low income	No children	0	Minority	Yes	Yes	460	65085	55+	Male	White,Hispanic or Latino	No children	Doctorate	Retired	$60,000 - $69,999	Married	Progressive	Non-minority	Minority	Yes	Moderately	Moderately	Moderately	Definitely yes		Yes	No
320	Ventilator	No	Patient A	Todd Miller	Male	White	Low income	Underage children	1	Non-minority	0.6	Amy Cook	Female	White	Median income	Underage children	0	Non-minority	Yes	Yes	1028	10002	35 - 54	Male	White	Underage children	4 year degree	Working full time	$100,000 - $149,999	Married	Conservative	Non-minority	Non-minority	Yes	Very much	Very much	Very much	Definitely yes		No	Yes
320	Ventilator	Yes	Patient B	Connor Peterson	Male	White	High income	Underage children	0	Non-minority	0.4	Tyron Williams	Male	Black	Low income	Underage children	1	Minority	Yes	Yes	1028	10002	35 - 54	Male	White	Underage children	4 year degree	Working full time	$100,000 - $149,999	Married	Conservative	Non-minority	Non-minority	Yes	Very much	Very much	Very much	Definitely yes		No	Yes
320	Hospital bed	Yes	Patient A	Jose Rodriguez	Male	Latino	Low income	Underage children	0	Minority	0.55	Greg Murphy	Male	White	Median income	Underage children	1	Non-minority	Yes	Yes	1028	10002	35 - 54	Male	White	Underage children	4 year degree	Working full time	$100,000 - $149,999	Married	Conservative	Non-minority	Non-minority	Yes	Very much	Very much	Very much	Definitely yes		No	Yes
320	Hospital bed	No	Patient B	Latoya Jekins	Female	Black	Median income	Underage children	1	Minority	0.45	Pedro Ramirez	Male	Latino	Median income	Underage children	0	Minority	Yes	Yes	1028	10002	35 - 54	Male	White	Underage children	4 year degree	Working full time	$100,000 - $149,999	Married	Conservative	Non-minority	Non-minority	Yes	Very much	Very much	Very much	Definitely yes		No	Yes
322	Ventilator	Yes	Patient A	Camila Hernandez	Female	Latino	High income	No children	1	Minority	0.7	Juan Martinez	Male	Latino	High income	No children	1	Minority	Yes	Yes	259	60657	18 - 34	Female	White	No children	4 year degree	Working full time	$70,000 - $79,999	Never married (single)	Independent	Non-minority	Non-minority	Yes	Moderately	Moderately	Very much	Probably yes		No	No
322	Ventilator	No	Patient B	Shanice Jones	Female	Black	High income	No children	0	Minority	0.3	Luciana Gonzales	Female	Latino	Low income	No children	0	Minority	Yes	Yes	259	60657	18 - 34	Female	White	No children	4 year degree	Working full time	$70,000 - $79,999	Never married (single)	Independent	Non-minority	Non-minority	Yes	Moderately	Moderately	Very much	Probably yes		No	No
322	Hospital bed	No	Patient A	Todd Miller	Male	White	High income	Underage children	0	Non-minority	0.53	Chad Wood	Male	White	High income	Underage children	1	Non-minority	Yes	Yes	259	60657	18 - 34	Female	White	No children	4 year degree	Working full time	$70,000 - $79,999	Never married (single)	Independent	Non-minority	Non-minority	Yes	Moderately	Moderately	Very much	Probably yes		No	No
322	Hospital bed	Yes	Patient B	Carlos Lopez	Male	Latino	High income	Underage children	1	Minority	0.47	Jada Jackson	Female	Black	High income	Underage children	0	Minority	Yes	Yes	259	60657	18 - 34	Female	White	No children	4 year degree	Working full time	$70,000 - $79,999	Never married (single)	Independent	Non-minority	Non-minority	Yes	Moderately	Moderately	Very much	Probably yes		No	No
325	Ventilator	Yes	Patient A	Camila Hernandez	Female	Latino	Median income	No children	1	Minority	0.3	Luciana Gonzales	Female	Latino	Low income	No children	0	Minority	Yes	Yes	351	78713	18 - 34	Female	Hispanic or Latino	Underage children	2 year degree	Working part time	$30,000 - $39,999	Married	Conservative	Minority	Minority	Yes	Very much	Very much	Very much	Definitely yes		No	No
325	Ventilator	No	Patient B	Jose Rodriguez	Male	Latino	Low income	No children	0	Minority	0.7	Amy Cook	Female	White	Median income	No children	1	Non-minority	Yes	Yes	351	78713	18 - 34	Female	Hispanic or Latino	Underage children	2 year degree	Working part time	$30,000 - $39,999	Married	Conservative	Minority	Minority	Yes	Very much	Very much	Very much	Definitely yes		No	No
325	Hospital bed	No	Patient A	Heather Baker	Female	White	Median income	Underage children	0	Non-minority	0	Greg Murphy	Male	White	Low income	Underage children	0	Non-minority	Yes	Yes	351	78713	18 - 34	Female	Hispanic or Latino	Underage children	2 year degree	Working part time	$30,000 - $39,999	Married	Conservative	Minority	Minority	Yes	Very much	Very much	Very much	Definitely yes		No	No
325	Hospital bed	Yes	Patient B	Hannah Sullivan	Female	White	High income	Underage children	1	Non-minority	1	Chad Wood	Male	White	Median income	Underage children	1	Non-minority	Yes	Yes	351	78713	18 - 34	Female	Hispanic or Latino	Underage children	2 year degree	Working part time	$30,000 - $39,999	Married	Conservative	Minority	Minority	Yes	Very much	Very much	Very much	Definitely yes		No	No
331	Ventilator	Yes	Patient A	Connor Peterson	Male	White	Low income	No children	1	Non-minority	0.91	Pedro Ramirez	Male	Latino	Median income	Underage children	0	Minority	Yes	Yes	540	10001	35 - 54	Male	White,Hispanic or Latino	Underage children	Professional degree	Working full time	$100,000 - $149,999	Married	Independent	Non-minority	Minority	Yes	Very much	Very much	Very much	Definitely yes		No	No
331	Ventilator	No	Patient B	Todd Miller	Male	White	Median income	No children	0	Non-minority	0.09	Juan Martinez	Male	Latino	Low income	Underage children	1	Minority	Yes	Yes	540	10001	35 - 54	Male	White,Hispanic or Latino	Underage children	Professional degree	Working full time	$100,000 - $149,999	Married	Independent	Non-minority	Minority	Yes	Very much	Very much	Very much	Definitely yes		No	No
331	Hospital bed	Yes	Patient A	Kareem Thomas	Male	Black	High income	No children	1	Minority	0.95	Abigail Myers	Female	White	Median income	Underage children	1	Non-minority	Yes	Yes	540	10001	35 - 54	Male	White,Hispanic or Latino	Underage children	Professional degree	Working full time	$100,000 - $149,999	Married	Independent	Non-minority	Minority	Yes	Very much	Very much	Very much	Definitely yes		No	No
331	Hospital bed	No	Patient B	Hannah Sullivan	Female	White	Median income	No children	0	Non-minority	0.05	Jada Jackson	Female	Black	High income	Underage children	0	Minority	Yes	Yes	540	10001	35 - 54	Male	White,Hispanic or Latino	Underage children	Professional degree	Working full time	$100,000 - $149,999	Married	Independent	Non-minority	Minority	Yes	Very much	Very much	Very much	Definitely yes		No	No
332	Ventilator	No	Patient A	Maria Jose Gomez	Female	Latino	High income	No children	0	Minority	0.1	Luciana Gonzales	Female	Latino	Median income	No children	0	Minority	Yes	Yes	1148	33132	18 - 34	Male	White	No children	Some college	Working part time	$30,000 - $39,999	Never married (single)	Progressive	Non-minority	Non-minority	Yes	Very much	Very much	Moderately	Definitely yes		No	No
332	Ventilator	Yes	Patient B	Jamar Harris	Male	Black	Median income	No children	1	Minority	0.9	Jada Jackson	Female	Black	High income	No children	1	Minority	Yes	Yes	1148	33132	18 - 34	Male	White	No children	Some college	Working part time	$30,000 - $39,999	Never married (single)	Progressive	Non-minority	Non-minority	Yes	Very much	Very much	Moderately	Definitely yes		No	No
332	Hospital bed	No	Patient A	Todd Miller	Male	White	Median income	Underage children	0	Non-minority	0.9	Pedro Ramirez	Male	Latino	High income	No children	1	Minority	Yes	Yes	1148	33132	18 - 34	Male	White	No children	Some college	Working part time	$30,000 - $39,999	Never married (single)	Progressive	Non-minority	Non-minority	Yes	Very much	Very much	Moderately	Definitely yes		No	No
332	Hospital bed	Yes	Patient B	Camila Hernandez	Female	Latino	Median income	Underage children	1	Minority	0.1	Deshawn Green	Male	Black	Median income	No children	0	Minority	Yes	Yes	1148	33132	18 - 34	Male	White	No children	Some college	Working part time	$30,000 - $39,999	Never married (single)	Progressive	Non-minority	Non-minority	Yes	Very much	Very much	Moderately	Definitely yes		No	No
333	Ventilator	No	Patient A	Maria Jose Gomez	Female	Latino	Low income	No children	0	Minority	0.75	Luciana Gonzales	Female	Latino	High income	Underage children	1	Minority	Yes	Yes	1157	10001	18 - 34	Male	White	Underage children	4 year degree	Not working, looking for work	Less than $10,000	Married	Progressive	Non-minority	Non-minority	Yes	Very much	Very much	Moderately	Probably yes		Yes	No
333	Ventilator	Yes	Patient B	Carlos Lopez	Male	Latino	Median income	No children	1	Minority	0.25	Jada Jackson	Female	Black	Median income	Underage children	0	Minority	Yes	Yes	1157	10001	18 - 34	Male	White	Underage children	4 year degree	Not working, looking for work	Less than $10,000	Married	Progressive	Non-minority	Non-minority	Yes	Very much	Very much	Moderately	Probably yes		Yes	No
333	Hospital bed	No	Patient A	Todd Miller	Male	White	Median income	No children	1	Non-minority	0.69	Tyron Williams	Male	Black	Median income	No children	1	Minority	Yes	Yes	1157	10001	18 - 34	Male	White	Underage children	4 year degree	Not working, looking for work	Less than $10,000	Married	Progressive	Non-minority	Non-minority	Yes	Very much	Very much	Moderately	Probably yes		Yes	No
333	Hospital bed	Yes	Patient B	Connor Peterson	Male	White	Low income	No children	0	Non-minority	0.31	Greg Murphy	Male	White	Low income	No children	0	Non-minority	Yes	Yes	1157	10001	18 - 34	Male	White	Underage children	4 year degree	Not working, looking for work	Less than $10,000	Married	Progressive	Non-minority	Non-minority	Yes	Very much	Very much	Moderately	Probably yes		Yes	No
336	Ventilator	Yes	Patient A	Todd Miller	Male	White	High income	No children	1	Non-minority	0.93	Ebony Robinson	Female	Black	Low income	No children	1	Minority	Yes	Yes	371	17406	18 - 34	Female	Hispanic or Latino	No children	High school graduate	Working part time	$80,000 - $89,999	Never married (single)	Independent	Minority	Minority	Yes	Moderately	Very much	Moderately	Probably yes		No	No
336	Ventilator	No	Patient B	Carlos Lopez	Male	Latino	Median income	No children	0	Minority	0.07	Ana Paola Sanchez	Female	Latino	High income	No children	0	Minority	Yes	Yes	371	17406	18 - 34	Female	Hispanic or Latino	No children	High school graduate	Working part time	$80,000 - $89,999	Never married (single)	Independent	Minority	Minority	Yes	Moderately	Very much	Moderately	Probably yes		No	No
336	Hospital bed	No	Patient A	Connor Peterson	Male	White	Low income	Underage children	0	Non-minority	0	Luciana Gonzales	Female	Latino	Low income	Underage children	1	Minority	Yes	Yes	371	17406	18 - 34	Female	Hispanic or Latino	No children	High school graduate	Working part time	$80,000 - $89,999	Never married (single)	Independent	Minority	Minority	Yes	Moderately	Very much	Moderately	Probably yes		No	No
336	Hospital bed	Yes	Patient B	Kareem Thomas	Male	Black	Low income	Underage children	1	Minority	1	Juan Martinez	Male	Latino	Low income	Underage children	0	Minority	Yes	Yes	371	17406	18 - 34	Female	Hispanic or Latino	No children	High school graduate	Working part time	$80,000 - $89,999	Never married (single)	Independent	Minority	Minority	Yes	Moderately	Very much	Moderately	Probably yes		No	No
337	Ventilator	Yes	Patient A	Hannah Sullivan	Female	White	Low income	Underage children	1	Non-minority	0.1	Amy Cook	Female	White	High income	Underage children	0	Non-minority	Yes	Yes	366	90033	18 - 34	Female	Hispanic or Latino	Underage children	4 year degree	Not working, not looking for paid work	$90,000 - $99,999	Married	Progressive	Minority	Minority	Yes	Very much	Very much	Moderately	Definitely yes		No	Yes
337	Ventilator	No	Patient B	Shanice Jones	Female	Black	Median income	Underage children	0	Minority	0.9	Pedro Ramirez	Male	Latino	High income	Underage children	1	Minority	Yes	Yes	366	90033	18 - 34	Female	Hispanic or Latino	Underage children	4 year degree	Not working, not looking for paid work	$90,000 - $99,999	Married	Progressive	Minority	Minority	Yes	Very much	Very much	Moderately	Definitely yes		No	Yes
337	Hospital bed	No	Patient A	Maria Jose Gomez	Female	Latino	High income	Underage children	0	Minority	0.1	Ebony Robinson	Female	Black	High income	Underage children	0	Minority	Yes	Yes	366	90033	18 - 34	Female	Hispanic or Latino	Underage children	4 year degree	Not working, not looking for paid work	$90,000 - $99,999	Married	Progressive	Minority	Minority	Yes	Very much	Very much	Moderately	Definitely yes		No	Yes
337	Hospital bed	Yes	Patient B	Latoya Jekins	Female	Black	High income	Underage children	1	Minority	0.9	Ana Paola Sanchez	Female	Latino	Median income	Underage children	1	Minority	Yes	Yes	366	90033	18 - 34	Female	Hispanic or Latino	Underage children	4 year degree	Not working, not looking for paid work	$90,000 - $99,999	Married	Progressive	Minority	Minority	Yes	Very much	Very much	Moderately	Definitely yes		No	Yes
338	Ventilator	Yes	Patient A	Connor Peterson	Male	White	Median income	Underage children	1	Non-minority	0.18	Pedro Ramirez	Male	Latino	High income	Underage children	0	Minority	Yes	Yes	627	11433	18 - 34	Female	Hispanic or Latino	No children	Some college	Working part time	$20,000 - $29,999	Never married (single)	None of the above	Minority	Minority	Yes	Very much	Very much	Very much	Definitely yes		Yes	Yes
338	Ventilator	No	Patient B	Heather Baker	Female	White	Median income	Underage children	0	Non-minority	0.82	Ana Paola Sanchez	Female	Latino	High income	Underage children	1	Minority	Yes	Yes	627	11433	18 - 34	Female	Hispanic or Latino	No children	Some college	Working part time	$20,000 - $29,999	Never married (single)	None of the above	Minority	Minority	Yes	Very much	Very much	Very much	Definitely yes		Yes	Yes
338	Hospital bed	No	Patient A	Jamar Harris	Male	Black	Low income	Underage children	1	Minority	0.62	Juan Martinez	Male	Latino	Low income	No children	0	Minority	Yes	Yes	627	11433	18 - 34	Female	Hispanic or Latino	No children	Some college	Working part time	$20,000 - $29,999	Never married (single)	None of the above	Minority	Minority	Yes	Very much	Very much	Very much	Definitely yes		Yes	Yes
338	Hospital bed	Yes	Patient B	Maria Jose Gomez	Female	Latino	Median income	Underage children	0	Minority	0.38	Abigail Myers	Female	White	High income	No children	1	Non-minority	Yes	Yes	627	11433	18 - 34	Female	Hispanic or Latino	No children	Some college	Working part time	$20,000 - $29,999	Never married (single)	None of the above	Minority	Minority	Yes	Very much	Very much	Very much	Definitely yes		Yes	Yes
339	Ventilator	Yes	Patient A	Carlos Lopez	Male	Latino	High income	No children	1	Minority	0.95	Pedro Ramirez	Male	Latino	Median income	Underage children	0	Minority	Yes	Yes	591	75001	35 - 54	Female	Hispanic or Latino	Underage children	4 year degree	Working full time	$100,000 - $149,999	Married	Conservative	Minority	Minority	Yes	Very much	Very much	Very much	Definitely yes		No	No
339	Ventilator	No	Patient B	Todd Miller	Male	White	Low income	No children	0	Non-minority	0.05	Greg Murphy	Male	White	High income	Underage children	1	Non-minority	Yes	Yes	591	75001	35 - 54	Female	Hispanic or Latino	Underage children	4 year degree	Working full time	$100,000 - $149,999	Married	Conservative	Minority	Minority	Yes	Very much	Very much	Very much	Definitely yes		No	No
339	Hospital bed	Yes	Patient A	Connor Peterson	Male	White	Median income	Underage children	1	Non-minority	0.21	Juan Martinez	Male	Latino	High income	Underage children	0	Minority	Yes	Yes	591	75001	35 - 54	Female	Hispanic or Latino	Underage children	4 year degree	Working full time	$100,000 - $149,999	Married	Conservative	Minority	Minority	Yes	Very much	Very much	Very much	Definitely yes		No	No
339	Hospital bed	No	Patient B	Kareem Thomas	Male	Black	Low income	Underage children	0	Minority	0.79	Ebony Robinson	Female	Black	Low income	Underage children	1	Minority	Yes	Yes	591	75001	35 - 54	Female	Hispanic or Latino	Underage children	4 year degree	Working full time	$100,000 - $149,999	Married	Conservative	Minority	Minority	Yes	Very much	Very much	Very much	Definitely yes		No	No
346	Ventilator	No	Patient A	Kareem Thomas	Male	Black	Low income	Underage children	0	Minority	0.34	Abigail Myers	Female	White	Low income	No children	0	Non-minority	Yes	Yes	420	33461	18 - 34	Male	White,Hispanic or Latino	Underage children	Some college	Working full time	$70,000 - $79,999	Married	Independent	Non-minority	Minority	Yes	Very much	Very much	Very much	Might or might not		No	No
346	Ventilator	Yes	Patient B	Carlos Lopez	Male	Latino	Median income	Underage children	1	Minority	0.66	Greg Murphy	Male	White	Median income	No children	1	Non-minority	Yes	Yes	420	33461	18 - 34	Male	White,Hispanic or Latino	Underage children	Some college	Working full time	$70,000 - $79,999	Married	Independent	Non-minority	Minority	Yes	Very much	Very much	Very much	Might or might not		No	No
346	Hospital bed	Yes	Patient A	Heather Baker	Female	White	High income	Underage children	1	Non-minority	0.64	Chad Wood	Male	White	Median income	No children	1	Non-minority	Yes	Yes	420	33461	18 - 34	Male	White,Hispanic or Latino	Underage children	Some college	Working full time	$70,000 - $79,999	Married	Independent	Non-minority	Minority	Yes	Very much	Very much	Very much	Might or might not		No	No
346	Hospital bed	No	Patient B	Latoya Jekins	Female	Black	High income	Underage children	0	Minority	0.36	Juan Martinez	Male	Latino	Low income	No children	0	Minority	Yes	Yes	420	33461	18 - 34	Male	White,Hispanic or Latino	Underage children	Some college	Working full time	$70,000 - $79,999	Married	Independent	Non-minority	Minority	Yes	Very much	Very much	Very much	Might or might not		No	No
348	Ventilator	Yes	Patient A	Hannah Sullivan	Female	White	Median income	No children	1	Non-minority	0.92	Ana Paola Sanchez	Female	Latino	Median income	Underage children	1	Minority	Yes	Yes	343	98250	35 - 54	Female	White	Underage children	Some college	Working full time	$100,000 - $149,999	Married	Independent	Non-minority	Non-minority	Yes	Very much	Moderately	Very much	Probably yes		Yes	No
348	Ventilator	No	Patient B	Maria Jose Gomez	Female	Latino	Low income	No children	0	Minority	0.08	Abigail Myers	Female	White	High income	Underage children	0	Non-minority	Yes	Yes	343	98250	35 - 54	Female	White	Underage children	Some college	Working full time	$100,000 - $149,999	Married	Independent	Non-minority	Non-minority	Yes	Very much	Moderately	Very much	Probably yes		Yes	No
348	Hospital bed	Yes	Patient A	Todd Miller	Male	White	High income	No children	0	Non-minority	0.91	Chad Wood	Male	White	High income	Underage children	0	Non-minority	Yes	Yes	343	98250	35 - 54	Female	White	Underage children	Some college	Working full time	$100,000 - $149,999	Married	Independent	Non-minority	Non-minority	Yes	Very much	Moderately	Very much	Probably yes		Yes	No
348	Hospital bed	No	Patient B	Jamar Harris	Male	Black	High income	No children	1	Minority	0.09	Juan Martinez	Male	Latino	Low income	Underage children	1	Minority	Yes	Yes	343	98250	35 - 54	Female	White	Underage children	Some college	Working full time	$100,000 - $149,999	Married	Independent	Non-minority	Non-minority	Yes	Very much	Moderately	Very much	Probably yes		Yes	No
349	Ventilator	Yes	Patient A	Kareem Thomas	Male	Black	Low income	No children	0	Minority	0.48	Deshawn Green	Male	Black	Median income	No children	0	Minority	Yes	Yes	940	30294	18 - 34	Female	White	Underage children	4 year degree	Working full time	$90,000 - $99,999	Married	Conservative	Non-minority	Non-minority	Yes	Slightly	Slightly	Very much	Probably yes		No	Yes
349	Ventilator	No	Patient B	Hannah Sullivan	Female	White	High income	No children	1	Non-minority	0.52	Abigail Myers	Female	White	Low income	No children	1	Non-minority	Yes	Yes	940	30294	18 - 34	Female	White	Underage children	4 year degree	Working full time	$90,000 - $99,999	Married	Conservative	Non-minority	Non-minority	Yes	Slightly	Slightly	Very much	Probably yes		No	Yes
349	Hospital bed	Yes	Patient A	Latoya Jekins	Female	Black	High income	Underage children	0	Minority	0.4	Juan Martinez	Male	Latino	Low income	No children	0	Minority	Yes	Yes	940	30294	18 - 34	Female	White	Underage children	4 year degree	Working full time	$90,000 - $99,999	Married	Conservative	Non-minority	Non-minority	Yes	Slightly	Slightly	Very much	Probably yes		No	Yes
349	Hospital bed	No	Patient B	Heather Baker	Female	White	Low income	Underage children	1	Non-minority	0.6	Luciana Gonzales	Female	Latino	High income	No children	1	Minority	Yes	Yes	940	30294	18 - 34	Female	White	Underage children	4 year degree	Working full time	$90,000 - $99,999	Married	Conservative	Non-minority	Non-minority	Yes	Slightly	Slightly	Very much	Probably yes		No	Yes
350	Ventilator	Yes	Patient A	Hannah Sullivan	Female	White	Low income	No children	0	Non-minority	0.3	Ebony Robinson	Female	Black	Median income	No children	1	Minority	Yes	Yes	889	30303	18 - 34	Female	Black,Hispanic or Latino	Underage children	Some college	Working full time	$30,000 - $39,999	Never married (single)	Independent	Minority	Minority	Yes	Moderately	Very much	Moderately	Definitely not		No	No
350	Ventilator	No	Patient B	Heather Baker	Female	White	Median income	No children	1	Non-minority	0.7	Ana Paola Sanchez	Female	Latino	High income	No children	0	Minority	Yes	Yes	889	30303	18 - 34	Female	Black,Hispanic or Latino	Underage children	Some college	Working full time	$30,000 - $39,999	Never married (single)	Independent	Minority	Minority	Yes	Moderately	Very much	Moderately	Definitely not		No	No
350	Hospital bed	No	Patient A	Jamar Harris	Male	Black	High income	Underage children	1	Minority	0.83	Tyron Williams	Male	Black	Median income	No children	0	Minority	Yes	Yes	889	30303	18 - 34	Female	Black,Hispanic or Latino	Underage children	Some college	Working full time	$30,000 - $39,999	Never married (single)	Independent	Minority	Minority	Yes	Moderately	Very much	Moderately	Definitely not		No	No
350	Hospital bed	Yes	Patient B	Maria Jose Gomez	Female	Latino	Low income	Underage children	0	Minority	0.17	Juan Martinez	Male	Latino	Low income	No children	1	Minority	Yes	Yes	889	30303	18 - 34	Female	Black,Hispanic or Latino	Underage children	Some college	Working full time	$30,000 - $39,999	Never married (single)	Independent	Minority	Minority	Yes	Moderately	Very much	Moderately	Definitely not		No	No
351	Ventilator	Yes	Patient A	Hannah Sullivan	Female	White	Low income	No children	0	Non-minority	1	Amy Cook	Female	White	High income	Underage children	1	Non-minority	Yes	Yes	332	10003	35 - 54	Male	White	Underage children	4 year degree	Working full time	$100,000 - $149,999	Married	None of the above	Non-minority	Non-minority	Yes	Moderately	Moderately	Very much	Definitely yes		No	No
351	Ventilator	No	Patient B	Jose Rodriguez	Male	Latino	Median income	No children	1	Minority	0	Abigail Myers	Female	White	Median income	Underage children	0	Non-minority	Yes	Yes	332	10003	35 - 54	Male	White	Underage children	4 year degree	Working full time	$100,000 - $149,999	Married	None of the above	Non-minority	Non-minority	Yes	Moderately	Moderately	Very much	Definitely yes		No	No
351	Hospital bed	No	Patient A	Heather Baker	Female	White	Median income	No children	0	Non-minority	0.01	Chad Wood	Male	White	Median income	Underage children	1	Non-minority	Yes	Yes	332	10003	35 - 54	Male	White	Underage children	4 year degree	Working full time	$100,000 - $149,999	Married	None of the above	Non-minority	Non-minority	Yes	Moderately	Moderately	Very much	Definitely yes		No	No
351	Hospital bed	Yes	Patient B	Jamar Harris	Male	Black	Median income	No children	1	Minority	0.99	Jada Jackson	Female	Black	Low income	Underage children	0	Minority	Yes	Yes	332	10003	35 - 54	Male	White	Underage children	4 year degree	Working full time	$100,000 - $149,999	Married	None of the above	Non-minority	Non-minority	Yes	Moderately	Moderately	Very much	Definitely yes		No	No
352	Ventilator	No	Patient A	Hannah Sullivan	Female	White	Low income	Underage children	0	Non-minority	0.16	Juan Martinez	Male	Latino	Low income	No children	0	Minority	Yes	Yes	748	21213	18 - 34	Male	Black	No children	High school graduate	Not working, looking for work	$20,000 - $29,999	Never married (single)	None of the above	Minority	Minority	Yes	Very much	Moderately	Very much	Definitely yes		Yes	No
352	Ventilator	Yes	Patient B	Shanice Jones	Female	Black	High income	Underage children	1	Minority	0.84	Tyron Williams	Male	Black	High income	No children	1	Minority	Yes	Yes	748	21213	18 - 34	Male	Black	No children	High school graduate	Not working, looking for work	$20,000 - $29,999	Never married (single)	None of the above	Minority	Minority	Yes	Very much	Moderately	Very much	Definitely yes		Yes	No
352	Hospital bed	Yes	Patient A	Jamar Harris	Male	Black	Low income	Underage children	1	Minority	0.78	Pedro Ramirez	Male	Latino	Median income	No children	1	Minority	Yes	Yes	748	21213	18 - 34	Male	Black	No children	High school graduate	Not working, looking for work	$20,000 - $29,999	Never married (single)	None of the above	Minority	Minority	Yes	Very much	Moderately	Very much	Definitely yes		Yes	No
352	Hospital bed	No	Patient B	Todd Miller	Male	White	Median income	Underage children	0	Non-minority	0.22	Jada Jackson	Female	Black	High income	No children	0	Minority	Yes	Yes	748	21213	18 - 34	Male	Black	No children	High school graduate	Not working, looking for work	$20,000 - $29,999	Never married (single)	None of the above	Minority	Minority	Yes	Very much	Moderately	Very much	Definitely yes		Yes	No
353	Ventilator	Yes	Patient A	Carlos Lopez	Male	Latino	High income	Underage children	0	Minority	0.51	Amy Cook	Female	White	High income	No children	0	Non-minority	Yes	Yes	110	11717	35 - 54	Female	White	Underage children	4 year degree	Working part time	More than $150,000	Married	Conservative	Non-minority	Non-minority	Yes	Very much	Very much	Very much	Definitely yes		No	Yes
353	Ventilator	No	Patient B	Jose Rodriguez	Male	Latino	High income	Underage children	1	Minority	0.49	Tyron Williams	Male	Black	High income	No children	1	Minority	Yes	Yes	110	11717	35 - 54	Female	White	Underage children	4 year degree	Working part time	More than $150,000	Married	Conservative	Non-minority	Non-minority	Yes	Very much	Very much	Very much	Definitely yes		No	Yes
353	Hospital bed	No	Patient A	Hannah Sullivan	Female	White	Median income	Underage children	1	Non-minority	0.52	Abigail Myers	Female	White	Low income	No children	0	Non-minority	Yes	Yes	110	11717	35 - 54	Female	White	Underage children	4 year degree	Working part time	More than $150,000	Married	Conservative	Non-minority	Non-minority	Yes	Very much	Very much	Very much	Definitely yes		No	Yes
353	Hospital bed	Yes	Patient B	Shanice Jones	Female	Black	Median income	Underage children	0	Minority	0.48	Ana Paola Sanchez	Female	Latino	Low income	No children	1	Minority	Yes	Yes	110	11717	35 - 54	Female	White	Underage children	4 year degree	Working part time	More than $150,000	Married	Conservative	Non-minority	Non-minority	Yes	Very much	Very much	Very much	Definitely yes		No	Yes
357	Ventilator	Yes	Patient A	Jose Rodriguez	Male	Latino	Low income	No children	1	Minority	0.65	Pedro Ramirez	Male	Latino	Low income	No children	1	Minority	Yes	Yes	428	90002	18 - 34	Male	White	Underage children	4 year degree	Working full time	$100,000 - $149,999	Never married (single)	Conservative	Non-minority	Non-minority	Yes	Moderately	Very much	Moderately	Probably yes		No	Yes
357	Ventilator	No	Patient B	Carlos Lopez	Male	Latino	High income	No children	0	Minority	0.35	Jada Jackson	Female	Black	High income	No children	0	Minority	Yes	Yes	428	90002	18 - 34	Male	White	Underage children	4 year degree	Working full time	$100,000 - $149,999	Never married (single)	Conservative	Non-minority	Non-minority	Yes	Moderately	Very much	Moderately	Probably yes		No	Yes
357	Hospital bed	No	Patient A	Heather Baker	Female	White	Low income	No children	0	Non-minority	0.25	Deshawn Green	Male	Black	Median income	No children	0	Minority	Yes	Yes	428	90002	18 - 34	Male	White	Underage children	4 year degree	Working full time	$100,000 - $149,999	Never married (single)	Conservative	Non-minority	Non-minority	Yes	Moderately	Very much	Moderately	Probably yes		No	Yes
357	Hospital bed	Yes	Patient B	Hannah Sullivan	Female	White	Low income	No children	1	Non-minority	0.75	Abigail Myers	Female	White	High income	No children	1	Non-minority	Yes	Yes	428	90002	18 - 34	Male	White	Underage children	4 year degree	Working full time	$100,000 - $149,999	Never married (single)	Conservative	Non-minority	Non-minority	Yes	Moderately	Very much	Moderately	Probably yes		No	Yes
365	Ventilator	No	Patient A	Hannah Sullivan	Female	White	High income	No children	0	Non-minority	0.25	Pedro Ramirez	Male	Latino	High income	No children	1	Minority	Yes	Yes	260	91767	35 - 54	Female	Hispanic or Latino,Native American	Underage children	Professional degree	Working full time	$90,000 - $99,999	Divorced	None of the above	Minority	Minority	Yes	Very much	Very much	Very much	Definitely yes		No	Yes
365	Ventilator	Yes	Patient B	Heather Baker	Female	White	Median income	No children	1	Non-minority	0.75	Ana Paola Sanchez	Female	Latino	High income	No children	0	Minority	Yes	Yes	260	91767	35 - 54	Female	Hispanic or Latino,Native American	Underage children	Professional degree	Working full time	$90,000 - $99,999	Divorced	None of the above	Minority	Minority	Yes	Very much	Very much	Very much	Definitely yes		No	Yes
365	Hospital bed	Yes	Patient A	Todd Miller	Male	White	Low income	Underage children	1	Non-minority	0.44	Ebony Robinson	Female	Black	Median income	Underage children	0	Minority	Yes	Yes	260	91767	35 - 54	Female	Hispanic or Latino,Native American	Underage children	Professional degree	Working full time	$90,000 - $99,999	Divorced	None of the above	Minority	Minority	Yes	Very much	Very much	Very much	Definitely yes		No	Yes
365	Hospital bed	No	Patient B	Latoya Jekins	Female	Black	High income	Underage children	0	Minority	0.56	Deshawn Green	Male	Black	High income	Underage children	1	Minority	Yes	Yes	260	91767	35 - 54	Female	Hispanic or Latino,Native American	Underage children	Professional degree	Working full time	$90,000 - $99,999	Divorced	None of the above	Minority	Minority	Yes	Very much	Very much	Very much	Definitely yes		No	Yes
366	Ventilator	Yes	Patient A	Camila Hernandez	Female	Latino	Median income	No children	1	Minority	0	Abigail Myers	Female	White	Low income	No children	0	Non-minority	Yes	Yes	339	60632	18 - 34	Female	Hispanic or Latino	No children	Some college	Not working, looking for work	$20,000 - $29,999	Never married (single)	Progressive	Minority	Minority	Yes	Slightly	Slightly	Very much	Definitely yes		Yes	No
366	Ventilator	No	Patient B	Maria Jose Gomez	Female	Latino	High income	No children	0	Minority	1	Amy Cook	Female	White	Low income	No children	1	Non-minority	Yes	Yes	339	60632	18 - 34	Female	Hispanic or Latino	No children	Some college	Not working, looking for work	$20,000 - $29,999	Never married (single)	Progressive	Minority	Minority	Yes	Slightly	Slightly	Very much	Definitely yes		Yes	No
366	Hospital bed	Yes	Patient A	Carlos Lopez	Male	Latino	Low income	No children	0	Minority	1	Luciana Gonzales	Female	Latino	Median income	No children	0	Minority	Yes	Yes	339	60632	18 - 34	Female	Hispanic or Latino	No children	Some college	Not working, looking for work	$20,000 - $29,999	Never married (single)	Progressive	Minority	Minority	Yes	Slightly	Slightly	Very much	Definitely yes		Yes	No
366	Hospital bed	No	Patient B	Kareem Thomas	Male	Black	High income	No children	1	Minority	0	Greg Murphy	Male	White	High income	No children	1	Non-minority	Yes	Yes	339	60632	18 - 34	Female	Hispanic or Latino	No children	Some college	Not working, looking for work	$20,000 - $29,999	Never married (single)	Progressive	Minority	Minority	Yes	Slightly	Slightly	Very much	Definitely yes		Yes	No
368	Ventilator	Yes	Patient A	Jamar Harris	Male	Black	Median income	Underage children	0	Minority	0.55	Ana Paola Sanchez	Female	Latino	Low income	Underage children	1	Minority	Yes	Yes	676	10001	18 - 34	Male	Black	No children	2 year degree	Working part time	$20,000 - $29,999	Never married (single)	Independent	Minority	Minority	Yes	Very much	Slightly	Very much	Probably yes		No	No
368	Ventilator	No	Patient B	Kareem Thomas	Male	Black	Low income	Underage children	1	Minority	0.45	Abigail Myers	Female	White	Median income	Underage children	0	Non-minority	Yes	Yes	676	10001	18 - 34	Male	Black	No children	2 year degree	Working part time	$20,000 - $29,999	Never married (single)	Independent	Minority	Minority	Yes	Very much	Slightly	Very much	Probably yes		No	No
368	Hospital bed	No	Patient A	Camila Hernandez	Female	Latino	Median income	Underage children	0	Minority	0.4	Luciana Gonzales	Female	Latino	Low income	Underage children	1	Minority	Yes	Yes	676	10001	18 - 34	Male	Black	No children	2 year degree	Working part time	$20,000 - $29,999	Never married (single)	Independent	Minority	Minority	Yes	Very much	Slightly	Very much	Probably yes		No	No
368	Hospital bed	Yes	Patient B	Jose Rodriguez	Male	Latino	Median income	Underage children	1	Minority	0.6	Deshawn Green	Male	Black	Low income	Underage children	0	Minority	Yes	Yes	676	10001	18 - 34	Male	Black	No children	2 year degree	Working part time	$20,000 - $29,999	Never married (single)	Independent	Minority	Minority	Yes	Very much	Slightly	Very much	Probably yes		No	No
370	Ventilator	Yes	Patient A	Camila Hernandez	Female	Latino	High income	No children	1	Minority	0.86	Tyron Williams	Male	Black	Median income	Underage children	1	Minority	Yes	Yes	282	91913	18 - 34	Female	Hispanic or Latino	No children	Less than high school	Not working, not looking for paid work	$50,000 - $59,999	Never married (single)	Conservative	Minority	Minority	Yes	Slightly	Not at all	Moderately	Probably not		No	No
370	Ventilator	No	Patient B	Heather Baker	Female	White	Median income	No children	0	Non-minority	0.14	Deshawn Green	Male	Black	Median income	Underage children	0	Minority	Yes	Yes	282	91913	18 - 34	Female	Hispanic or Latino	No children	Less than high school	Not working, not looking for paid work	$50,000 - $59,999	Never married (single)	Conservative	Minority	Minority	Yes	Slightly	Not at all	Moderately	Probably not		No	No
370	Hospital bed	No	Patient A	Hannah Sullivan	Female	White	Median income	No children	1	Non-minority	0.16	Juan Martinez	Male	Latino	Low income	No children	1	Minority	Yes	Yes	282	91913	18 - 34	Female	Hispanic or Latino	No children	Less than high school	Not working, not looking for paid work	$50,000 - $59,999	Never married (single)	Conservative	Minority	Minority	Yes	Slightly	Not at all	Moderately	Probably not		No	No
370	Hospital bed	Yes	Patient B	Shanice Jones	Female	Black	Low income	No children	0	Minority	0.84	Abigail Myers	Female	White	High income	No children	0	Non-minority	Yes	Yes	282	91913	18 - 34	Female	Hispanic or Latino	No children	Less than high school	Not working, not looking for paid work	$50,000 - $59,999	Never married (single)	Conservative	Minority	Minority	Yes	Slightly	Not at all	Moderately	Probably not		No	No
372	Ventilator	Yes	Patient A	Latoya Jekins	Female	Black	Low income	No children	0	Minority	0.45	Ana Paola Sanchez	Female	Latino	High income	No children	1	Minority	Yes	Yes	309	78610	35 - 54	Female	Hispanic or Latino	Underage children	High school graduate	Working full time	$100,000 - $149,999	Married	Conservative	Minority	Minority	Yes	Moderately	Slightly	Slightly	Probably yes		No	No
372	Ventilator	No	Patient B	Kareem Thomas	Male	Black	High income	No children	1	Minority	0.55	Abigail Myers	Female	White	Median income	No children	0	Non-minority	Yes	Yes	309	78610	35 - 54	Female	Hispanic or Latino	Underage children	High school graduate	Working full time	$100,000 - $149,999	Married	Conservative	Minority	Minority	Yes	Moderately	Slightly	Slightly	Probably yes		No	No
372	Hospital bed	Yes	Patient A	Heather Baker	Female	White	Low income	Underage children	0	Non-minority	0.55	Juan Martinez	Male	Latino	High income	No children	0	Minority	Yes	Yes	309	78610	35 - 54	Female	Hispanic or Latino	Underage children	High school graduate	Working full time	$100,000 - $149,999	Married	Conservative	Minority	Minority	Yes	Moderately	Slightly	Slightly	Probably yes		No	No
372	Hospital bed	No	Patient B	Camila Hernandez	Female	Latino	Low income	Underage children	1	Minority	0.45	Luciana Gonzales	Female	Latino	High income	No children	1	Minority	Yes	Yes	309	78610	35 - 54	Female	Hispanic or Latino	Underage children	High school graduate	Working full time	$100,000 - $149,999	Married	Conservative	Minority	Minority	Yes	Moderately	Slightly	Slightly	Probably yes		No	No
375	Ventilator	Yes	Patient A	Heather Baker	Female	White	Low income	Underage children	0	Non-minority	0.49	Jada Jackson	Female	Black	Median income	Underage children	0	Minority	Yes	Yes	448	10033	35 - 54	Female	Other	No children	4 year degree	Other	$40,000 - $49,999	Never married (single)	Independent	Minority	Minority	Yes	Slightly	Slightly	Slightly	Might or might not		No	No
375	Ventilator	No	Patient B	Camila Hernandez	Female	Latino	High income	Underage children	1	Minority	0.51	Abigail Myers	Female	White	Median income	Underage children	1	Non-minority	Yes	Yes	448	10033	35 - 54	Female	Other	No children	4 year degree	Other	$40,000 - $49,999	Never married (single)	Independent	Minority	Minority	Yes	Slightly	Slightly	Slightly	Might or might not		No	No
375	Hospital bed	Yes	Patient A	Shanice Jones	Female	Black	High income	No children	0	Minority	0.45	Greg Murphy	Male	White	Median income	Underage children	1	Non-minority	Yes	Yes	448	10033	35 - 54	Female	Other	No children	4 year degree	Other	$40,000 - $49,999	Never married (single)	Independent	Minority	Minority	Yes	Slightly	Slightly	Slightly	Might or might not		No	No
375	Hospital bed	No	Patient B	Carlos Lopez	Male	Latino	Low income	No children	1	Minority	0.55	Luciana Gonzales	Female	Latino	High income	Underage children	0	Minority	Yes	Yes	448	10033	35 - 54	Female	Other	No children	4 year degree	Other	$40,000 - $49,999	Never married (single)	Independent	Minority	Minority	Yes	Slightly	Slightly	Slightly	Might or might not		No	No
376	Ventilator	Yes	Patient A	Kareem Thomas	Male	Black	Low income	No children	1	Minority	0.61	Amy Cook	Female	White	Low income	No children	0	Non-minority	Yes	Yes	452	90022	35 - 54	Male	Hispanic or Latino	Underage children	4 year degree	Not working, temporary unpaid leave	$60,000 - $69,999	Cohabiting	Conservative	Minority	Minority	Yes	Moderately	Moderately	Very much	Definitely yes		Yes	No
376	Ventilator	No	Patient B	Jamar Harris	Male	Black	Low income	No children	0	Minority	0.39	Ebony Robinson	Female	Black	High income	No children	1	Minority	Yes	Yes	452	90022	35 - 54	Male	Hispanic or Latino	Underage children	4 year degree	Not working, temporary unpaid leave	$60,000 - $69,999	Cohabiting	Conservative	Minority	Minority	Yes	Moderately	Moderately	Very much	Definitely yes		Yes	No
376	Hospital bed	No	Patient A	Carlos Lopez	Male	Latino	High income	No children	0	Minority	0.25	Ana Paola Sanchez	Female	Latino	High income	Underage children	1	Minority	Yes	Yes	452	90022	35 - 54	Male	Hispanic or Latino	Underage children	4 year degree	Not working, temporary unpaid leave	$60,000 - $69,999	Cohabiting	Conservative	Minority	Minority	Yes	Moderately	Moderately	Very much	Definitely yes		Yes	No
376	Hospital bed	Yes	Patient B	Heather Baker	Female	White	High income	No children	1	Non-minority	0.75	Chad Wood	Male	White	High income	Underage children	0	Non-minority	Yes	Yes	452	90022	35 - 54	Male	Hispanic or Latino	Underage children	4 year degree	Not working, temporary unpaid leave	$60,000 - $69,999	Cohabiting	Conservative	Minority	Minority	Yes	Moderately	Moderately	Very much	Definitely yes		Yes	No
378	Ventilator	Yes	Patient A	Connor Peterson	Male	White	Low income	No children	1	Non-minority	0	Ebony Robinson	Female	Black	Low income	No children	0	Minority	Yes	Yes	645	33165	55+	Male	Hispanic or Latino	No children	Some college	Retired	$80,000 - $89,999	Married	Conservative	Minority	Minority	Yes	Very much	Very much	Very much	Definitely yes		No	No
378	Ventilator	No	Patient B	Kareem Thomas	Male	Black	Median income	No children	0	Minority	1	Juan Martinez	Male	Latino	Low income	No children	1	Minority	Yes	Yes	645	33165	55+	Male	Hispanic or Latino	No children	Some college	Retired	$80,000 - $89,999	Married	Conservative	Minority	Minority	Yes	Very much	Very much	Very much	Definitely yes		No	No
378	Hospital bed	No	Patient A	Jose Rodriguez	Male	Latino	Median income	No children	1	Minority	1	Chad Wood	Male	White	Median income	No children	0	Non-minority	Yes	Yes	645	33165	55+	Male	Hispanic or Latino	No children	Some college	Retired	$80,000 - $89,999	Married	Conservative	Minority	Minority	Yes	Very much	Very much	Very much	Definitely yes		No	No
378	Hospital bed	Yes	Patient B	Hannah Sullivan	Female	White	Low income	No children	0	Non-minority	0	Amy Cook	Female	White	Low income	No children	1	Non-minority	Yes	Yes	645	33165	55+	Male	Hispanic or Latino	No children	Some college	Retired	$80,000 - $89,999	Married	Conservative	Minority	Minority	Yes	Very much	Very much	Very much	Definitely yes		No	No
379	Ventilator	Yes	Patient A	Latoya Jekins	Female	Black	Median income	No children	1	Minority	0.25	Amy Cook	Female	White	High income	Underage children	0	Non-minority	Yes	Yes	615	92056	18 - 34	Female	White	No children	Some college	Working part time	$30,000 - $39,999	Never married (single)	Independent	Non-minority	Non-minority	Yes	Moderately	Very much	Not at all	Definitely yes		Yes	No
379	Ventilator	No	Patient B	Shanice Jones	Female	Black	Median income	No children	0	Minority	0.75	Abigail Myers	Female	White	High income	Underage children	1	Non-minority	Yes	Yes	615	92056	18 - 34	Female	White	No children	Some college	Working part time	$30,000 - $39,999	Never married (single)	Independent	Non-minority	Non-minority	Yes	Moderately	Very much	Not at all	Definitely yes		Yes	No
379	Hospital bed	No	Patient A	Camila Hernandez	Female	Latino	Median income	Underage children	1	Minority	0	Greg Murphy	Male	White	High income	No children	1	Non-minority	Yes	Yes	615	92056	18 - 34	Female	White	No children	Some college	Working part time	$30,000 - $39,999	Never married (single)	Independent	Non-minority	Non-minority	Yes	Moderately	Very much	Not at all	Definitely yes		Yes	No
379	Hospital bed	Yes	Patient B	Todd Miller	Male	White	High income	Underage children	0	Non-minority	1	Chad Wood	Male	White	Median income	No children	0	Non-minority	Yes	Yes	615	92056	18 - 34	Female	White	No children	Some college	Working part time	$30,000 - $39,999	Never married (single)	Independent	Non-minority	Non-minority	Yes	Moderately	Very much	Not at all	Definitely yes		Yes	No
382	Ventilator	Yes	Patient A	Heather Baker	Female	White	Median income	Underage children	0	Non-minority	0.5	Ebony Robinson	Female	Black	High income	No children	0	Minority	Yes	Yes	252	93657	35 - 54	Male	Native American	Underage children	High school graduate	Working full time	$100,000 - $149,999	Married	Independent	Minority	Minority	Yes	Moderately	Moderately	Moderately	Probably yes		No	No
382	Ventilator	No	Patient B	Carlos Lopez	Male	Latino	Low income	Underage children	1	Minority	0.5	Ana Paola Sanchez	Female	Latino	High income	No children	1	Minority	Yes	Yes	252	93657	35 - 54	Male	Native American	Underage children	High school graduate	Working full time	$100,000 - $149,999	Married	Independent	Minority	Minority	Yes	Moderately	Moderately	Moderately	Probably yes		No	No
382	Hospital bed	No	Patient A	Connor Peterson	Male	White	Median income	Underage children	0	Non-minority	0.6	Deshawn Green	Male	Black	Low income	Underage children	1	Minority	Yes	Yes	252	93657	35 - 54	Male	Native American	Underage children	High school graduate	Working full time	$100,000 - $149,999	Married	Independent	Minority	Minority	Yes	Moderately	Moderately	Moderately	Probably yes		No	No
382	Hospital bed	Yes	Patient B	Shanice Jones	Female	Black	Median income	Underage children	1	Minority	0.4	Luciana Gonzales	Female	Latino	Median income	Underage children	0	Minority	Yes	Yes	252	93657	35 - 54	Male	Native American	Underage children	High school graduate	Working full time	$100,000 - $149,999	Married	Independent	Minority	Minority	Yes	Moderately	Moderately	Moderately	Probably yes		No	No
394	Ventilator	No	Patient A	Shanice Jones	Female	Black	Median income	No children	0	Minority	0.11	Ebony Robinson	Female	Black	Low income	Underage children	0	Minority	Yes	Yes	697	10010	35 - 54	Male	White,Hispanic or Latino	Underage children	Professional degree	Working full time	More than $150,000	Married	Conservative	Non-minority	Minority	Yes	Very much	Very much	Very much	Definitely yes		No	Yes
394	Ventilator	Yes	Patient B	Hannah Sullivan	Female	White	Low income	No children	1	Non-minority	0.89	Juan Martinez	Male	Latino	Median income	Underage children	1	Minority	Yes	Yes	697	10010	35 - 54	Male	White,Hispanic or Latino	Underage children	Professional degree	Working full time	More than $150,000	Married	Conservative	Non-minority	Minority	Yes	Very much	Very much	Very much	Definitely yes		No	Yes
394	Hospital bed	No	Patient A	Jamar Harris	Male	Black	High income	No children	1	Minority	0.04	Luciana Gonzales	Female	Latino	Low income	No children	0	Minority	Yes	Yes	697	10010	35 - 54	Male	White,Hispanic or Latino	Underage children	Professional degree	Working full time	More than $150,000	Married	Conservative	Non-minority	Minority	Yes	Very much	Very much	Very much	Definitely yes		No	Yes
394	Hospital bed	Yes	Patient B	Todd Miller	Male	White	Median income	No children	0	Non-minority	0.96	Amy Cook	Female	White	Low income	No children	1	Non-minority	Yes	Yes	697	10010	35 - 54	Male	White,Hispanic or Latino	Underage children	Professional degree	Working full time	More than $150,000	Married	Conservative	Non-minority	Minority	Yes	Very much	Very much	Very much	Definitely yes		No	Yes
396	Ventilator	No	Patient A	Shanice Jones	Female	Black	High income	No children	0	Minority	0.62	Luciana Gonzales	Female	Latino	Low income	No children	0	Minority	Yes	Yes	253	30078	18 - 34	Female	Black	No children	4 year degree	Not working, looking for work	$90,000 - $99,999	Never married (single)	None of the above	Minority	Minority	Yes	Moderately	Slightly	Very much	Definitely yes		No	No
396	Ventilator	Yes	Patient B	Carlos Lopez	Male	Latino	Low income	No children	1	Minority	0.38	Greg Murphy	Male	White	Low income	No children	1	Non-minority	Yes	Yes	253	30078	18 - 34	Female	Black	No children	4 year degree	Not working, looking for work	$90,000 - $99,999	Never married (single)	None of the above	Minority	Minority	Yes	Moderately	Slightly	Very much	Definitely yes		No	No
396	Hospital bed	Yes	Patient A	Hannah Sullivan	Female	White	Median income	No children	0	Non-minority	0.66	Tyron Williams	Male	Black	Median income	Underage children	0	Minority	Yes	Yes	253	30078	18 - 34	Female	Black	No children	4 year degree	Not working, looking for work	$90,000 - $99,999	Never married (single)	None of the above	Minority	Minority	Yes	Moderately	Slightly	Very much	Definitely yes		No	No
396	Hospital bed	No	Patient B	Kareem Thomas	Male	Black	High income	No children	1	Minority	0.34	Deshawn Green	Male	Black	High income	Underage children	1	Minority	Yes	Yes	253	30078	18 - 34	Female	Black	No children	4 year degree	Not working, looking for work	$90,000 - $99,999	Never married (single)	None of the above	Minority	Minority	Yes	Moderately	Slightly	Very much	Definitely yes		No	No
397	Ventilator	Yes	Patient A	Latoya Jekins	Female	Black	Median income	No children	1	Minority	0.4	Pedro Ramirez	Male	Latino	Low income	Underage children	1	Minority	Yes	Yes	513	7501	18 - 34	Male	White,Hispanic or Latino	No children	High school graduate	Not working, looking for work	$10,000 - $19,999	Never married (single)	Progressive	Non-minority	Minority	Yes	Very much	Moderately	Moderately	Definitely yes		No	No
397	Ventilator	No	Patient B	Kareem Thomas	Male	Black	Low income	No children	0	Minority	0.6	Jada Jackson	Female	Black	Low income	Underage children	0	Minority	Yes	Yes	513	7501	18 - 34	Male	White,Hispanic or Latino	No children	High school graduate	Not working, looking for work	$10,000 - $19,999	Never married (single)	Progressive	Non-minority	Minority	Yes	Very much	Moderately	Moderately	Definitely yes		No	No
397	Hospital bed	Yes	Patient A	Jamar Harris	Male	Black	High income	No children	1	Minority	0.35	Ana Paola Sanchez	Female	Latino	High income	Underage children	0	Minority	Yes	Yes	513	7501	18 - 34	Male	White,Hispanic or Latino	No children	High school graduate	Not working, looking for work	$10,000 - $19,999	Never married (single)	Progressive	Non-minority	Minority	Yes	Very much	Moderately	Moderately	Definitely yes		No	No
397	Hospital bed	No	Patient B	Heather Baker	Female	White	Median income	No children	0	Non-minority	0.65	Abigail Myers	Female	White	High income	Underage children	1	Non-minority	Yes	Yes	513	7501	18 - 34	Male	White,Hispanic or Latino	No children	High school graduate	Not working, looking for work	$10,000 - $19,999	Never married (single)	Progressive	Non-minority	Minority	Yes	Very much	Moderately	Moderately	Definitely yes		No	No
400	Ventilator	Yes	Patient A	Kareem Thomas	Male	Black	Low income	Underage children	1	Minority	0.3	Tyron Williams	Male	Black	Median income	No children	1	Minority	Yes	Yes	1463	90221	18 - 34	Female	Hispanic or Latino	No children	Some college	Working full time	Less than $10,000	Never married (single)	Independent	Minority	Minority	Yes	Very much	Very much	Very much	Probably not		Yes	Yes
400	Ventilator	No	Patient B	Carlos Lopez	Male	Latino	High income	Underage children	0	Minority	0.7	Deshawn Green	Male	Black	Median income	No children	0	Minority	Yes	Yes	1463	90221	18 - 34	Female	Hispanic or Latino	No children	Some college	Working full time	Less than $10,000	Never married (single)	Independent	Minority	Minority	Yes	Very much	Very much	Very much	Probably not		Yes	Yes
400	Hospital bed	Yes	Patient A	Latoya Jekins	Female	Black	Median income	Underage children	1	Minority	0.67	Abigail Myers	Female	White	Median income	Underage children	1	Non-minority	Yes	Yes	1463	90221	18 - 34	Female	Hispanic or Latino	No children	Some college	Working full time	Less than $10,000	Never married (single)	Independent	Minority	Minority	Yes	Very much	Very much	Very much	Probably not		Yes	Yes
400	Hospital bed	No	Patient B	Jose Rodriguez	Male	Latino	High income	Underage children	0	Minority	0.33	Juan Martinez	Male	Latino	Median income	Underage children	0	Minority	Yes	Yes	1463	90221	18 - 34	Female	Hispanic or Latino	No children	Some college	Working full time	Less than $10,000	Never married (single)	Independent	Minority	Minority	Yes	Very much	Very much	Very much	Probably not		Yes	Yes
403	Ventilator	Yes	Patient A	Camila Hernandez	Female	Latino	High income	No children	0	Minority	0.5	Tyron Williams	Male	Black	Median income	No children	1	Minority	Yes	Yes	312	8562	18 - 34	Female	Black	No children	High school graduate	Working part time	$10,000 - $19,999	Never married (single)	Independent	Minority	Minority	Yes	Slightly	Not at all	Moderately	Might or might not		No	No
403	Ventilator	No	Patient B	Shanice Jones	Female	Black	High income	No children	1	Minority	0.5	Jada Jackson	Female	Black	High income	No children	0	Minority	Yes	Yes	312	8562	18 - 34	Female	Black	No children	High school graduate	Working part time	$10,000 - $19,999	Never married (single)	Independent	Minority	Minority	Yes	Slightly	Not at all	Moderately	Might or might not		No	No
403	Hospital bed	No	Patient A	Carlos Lopez	Male	Latino	Median income	Underage children	0	Minority	0.44	Greg Murphy	Male	White	Median income	Underage children	1	Non-minority	Yes	Yes	312	8562	18 - 34	Female	Black	No children	High school graduate	Working part time	$10,000 - $19,999	Never married (single)	Independent	Minority	Minority	Yes	Slightly	Not at all	Moderately	Might or might not		No	No
403	Hospital bed	Yes	Patient B	Kareem Thomas	Male	Black	Median income	Underage children	1	Minority	0.56	Pedro Ramirez	Male	Latino	Median income	Underage children	0	Minority	Yes	Yes	312	8562	18 - 34	Female	Black	No children	High school graduate	Working part time	$10,000 - $19,999	Never married (single)	Independent	Minority	Minority	Yes	Slightly	Not at all	Moderately	Might or might not		No	No
408	Ventilator	Yes	Patient A	Shanice Jones	Female	Black	High income	No children	1	Minority	0.25	Pedro Ramirez	Male	Latino	Low income	Underage children	0	Minority	Yes	Yes	335	84404	35 - 54	Female	Hispanic or Latino	Underage children	Some college	Not working, looking for work	$20,000 - $29,999	Never married (single)	Progressive	Minority	Minority	Yes	Very much	Very much	Very much	Definitely yes		Yes	Yes
408	Ventilator	No	Patient B	Hannah Sullivan	Female	White	High income	No children	0	Non-minority	0.75	Juan Martinez	Male	Latino	High income	Underage children	1	Minority	Yes	Yes	335	84404	35 - 54	Female	Hispanic or Latino	Underage children	Some college	Not working, looking for work	$20,000 - $29,999	Never married (single)	Progressive	Minority	Minority	Yes	Very much	Very much	Very much	Definitely yes		Yes	Yes
408	Hospital bed	No	Patient A	Jamar Harris	Male	Black	Low income	No children	0	Minority	0.75	Abigail Myers	Female	White	Median income	No children	0	Non-minority	Yes	Yes	335	84404	35 - 54	Female	Hispanic or Latino	Underage children	Some college	Not working, looking for work	$20,000 - $29,999	Never married (single)	Progressive	Minority	Minority	Yes	Very much	Very much	Very much	Definitely yes		Yes	Yes
408	Hospital bed	Yes	Patient B	Todd Miller	Male	White	Median income	No children	1	Non-minority	0.25	Jada Jackson	Female	Black	Low income	No children	1	Minority	Yes	Yes	335	84404	35 - 54	Female	Hispanic or Latino	Underage children	Some college	Not working, looking for work	$20,000 - $29,999	Never married (single)	Progressive	Minority	Minority	Yes	Very much	Very much	Very much	Definitely yes		Yes	Yes
410	Ventilator	No	Patient A	Hannah Sullivan	Female	White	High income	No children	0	Non-minority	0.98	Chad Wood	Male	White	Low income	Underage children	1	Non-minority	Yes	Yes	7365	79935	18 - 34	Female	Black,Hispanic or Latino	Underage children	2 year degree	Working full time	$50,000 - $59,999	Never married (single)	Conservative	Minority	Minority	Yes	Very much	Very much	Very much	Definitely yes		No	No
410	Ventilator	Yes	Patient B	Shanice Jones	Female	Black	High income	No children	1	Minority	0.02	Greg Murphy	Male	White	High income	Underage children	0	Non-minority	Yes	Yes	7365	79935	18 - 34	Female	Black,Hispanic or Latino	Underage children	2 year degree	Working full time	$50,000 - $59,999	Never married (single)	Conservative	Minority	Minority	Yes	Very much	Very much	Very much	Definitely yes		No	No
410	Hospital bed	No	Patient A	Todd Miller	Male	White	High income	No children	1	Non-minority	0.75	Juan Martinez	Male	Latino	High income	Underage children	1	Minority	Yes	Yes	7365	79935	18 - 34	Female	Black,Hispanic or Latino	Underage children	2 year degree	Working full time	$50,000 - $59,999	Never married (single)	Conservative	Minority	Minority	Yes	Very much	Very much	Very much	Definitely yes		No	No
410	Hospital bed	Yes	Patient B	Latoya Jekins	Female	Black	High income	No children	0	Minority	0.25	Tyron Williams	Male	Black	Low income	Underage children	0	Minority	Yes	Yes	7365	79935	18 - 34	Female	Black,Hispanic or Latino	Underage children	2 year degree	Working full time	$50,000 - $59,999	Never married (single)	Conservative	Minority	Minority	Yes	Very much	Very much	Very much	Definitely yes		No	No
412	Ventilator	Yes	Patient A	Maria Jose Gomez	Female	Latino	Low income	Underage children	0	Minority	1	Pedro Ramirez	Male	Latino	Median income	No children	1	Minority	Yes	Yes	68	30274	18 - 34	Female	Black	No children	2 year degree	Working full time	$80,000 - $89,999	Widowed	Independent	Minority	Minority	Yes	Very much	Very much	Very much	Might or might not		Yes	Yes
412	Ventilator	No	Patient B	Carlos Lopez	Male	Latino	Median income	Underage children	1	Minority	0	Jada Jackson	Female	Black	Median income	No children	0	Minority	Yes	Yes	68	30274	18 - 34	Female	Black	No children	2 year degree	Working full time	$80,000 - $89,999	Widowed	Independent	Minority	Minority	Yes	Very much	Very much	Very much	Might or might not		Yes	Yes
412	Hospital bed	No	Patient A	Connor Peterson	Male	White	High income	No children	1	Non-minority	0.54	Abigail Myers	Female	White	High income	No children	0	Non-minority	Yes	Yes	68	30274	18 - 34	Female	Black	No children	2 year degree	Working full time	$80,000 - $89,999	Widowed	Independent	Minority	Minority	Yes	Very much	Very much	Very much	Might or might not		Yes	Yes
412	Hospital bed	Yes	Patient B	Jose Rodriguez	Male	Latino	Low income	No children	0	Minority	0.46	Deshawn Green	Male	Black	High income	No children	1	Minority	Yes	Yes	68	30274	18 - 34	Female	Black	No children	2 year degree	Working full time	$80,000 - $89,999	Widowed	Independent	Minority	Minority	Yes	Very much	Very much	Very much	Might or might not		Yes	Yes
413	Ventilator	Yes	Patient A	Hannah Sullivan	Female	White	Median income	Underage children	1	Non-minority	0.42	Pedro Ramirez	Male	Latino	High income	Underage children	0	Minority	Yes	Yes	9315	48317	18 - 34	Female	Hispanic or Latino	Underage children	4 year degree	Not working, temporary unpaid leave	$70,000 - $79,999	Married	Independent	Minority	Minority	Yes	Very much	Moderately	Very much	Definitely yes		Yes	No
413	Ventilator	No	Patient B	Shanice Jones	Female	Black	Low income	Underage children	0	Minority	0.58	Jada Jackson	Female	Black	Median income	Underage children	1	Minority	Yes	Yes	9315	48317	18 - 34	Female	Hispanic or Latino	Underage children	4 year degree	Not working, temporary unpaid leave	$70,000 - $79,999	Married	Independent	Minority	Minority	Yes	Very much	Moderately	Very much	Definitely yes		Yes	No
413	Hospital bed	No	Patient A	Todd Miller	Male	White	High income	No children	0	Non-minority	0.64	Deshawn Green	Male	Black	Low income	Underage children	1	Minority	Yes	Yes	9315	48317	18 - 34	Female	Hispanic or Latino	Underage children	4 year degree	Not working, temporary unpaid leave	$70,000 - $79,999	Married	Independent	Minority	Minority	Yes	Very much	Moderately	Very much	Definitely yes		Yes	No
413	Hospital bed	Yes	Patient B	Latoya Jekins	Female	Black	Low income	No children	1	Minority	0.36	Abigail Myers	Female	White	High income	Underage children	0	Non-minority	Yes	Yes	9315	48317	18 - 34	Female	Hispanic or Latino	Underage children	4 year degree	Not working, temporary unpaid leave	$70,000 - $79,999	Married	Independent	Minority	Minority	Yes	Very much	Moderately	Very much	Definitely yes		Yes	No
414	Ventilator	Yes	Patient A	Camila Hernandez	Female	Latino	Median income	No children	1	Minority	0.7	Abigail Myers	Female	White	Median income	Underage children	1	Non-minority	Yes	Yes	679	11215	35 - 54	Male	Hispanic or Latino	Underage children	4 year degree	Working full time	$70,000 - $79,999	Married	Conservative	Minority	Minority	Yes	Very much	Very much	Very much	Probably yes		Yes	No
414	Ventilator	No	Patient B	Maria Jose Gomez	Female	Latino	Low income	No children	0	Minority	0.3	Jada Jackson	Female	Black	Low income	Underage children	0	Minority	Yes	Yes	679	11215	35 - 54	Male	Hispanic or Latino	Underage children	4 year degree	Working full time	$70,000 - $79,999	Married	Conservative	Minority	Minority	Yes	Very much	Very much	Very much	Probably yes		Yes	No
414	Hospital bed	Yes	Patient A	Carlos Lopez	Male	Latino	Median income	No children	0	Minority	0.6	Chad Wood	Male	White	Low income	No children	0	Non-minority	Yes	Yes	679	11215	35 - 54	Male	Hispanic or Latino	Underage children	4 year degree	Working full time	$70,000 - $79,999	Married	Conservative	Minority	Minority	Yes	Very much	Very much	Very much	Probably yes		Yes	No
414	Hospital bed	No	Patient B	Todd Miller	Male	White	High income	No children	1	Non-minority	0.4	Greg Murphy	Male	White	High income	No children	1	Non-minority	Yes	Yes	679	11215	35 - 54	Male	Hispanic or Latino	Underage children	4 year degree	Working full time	$70,000 - $79,999	Married	Conservative	Minority	Minority	Yes	Very much	Very much	Very much	Probably yes		Yes	No
419	Ventilator	No	Patient A	Shanice Jones	Female	Black	High income	Underage children	1	Minority	0.87	Abigail Myers	Female	White	Median income	Underage children	1	Non-minority	Yes	Yes	355	90804	18 - 34	Female	Hispanic or Latino	Underage children	Less than high school	Other	Less than $10,000	Married	Independent	Minority	Minority	Yes	Very much	Very much	Very much	Probably yes		No	Yes
419	Ventilator	Yes	Patient B	Carlos Lopez	Male	Latino	Low income	Underage children	0	Minority	0.13	Deshawn Green	Male	Black	Low income	Underage children	0	Minority	Yes	Yes	355	90804	18 - 34	Female	Hispanic or Latino	Underage children	Less than high school	Other	Less than $10,000	Married	Independent	Minority	Minority	Yes	Very much	Very much	Very much	Probably yes		No	Yes
419	Hospital bed	Yes	Patient A	Hannah Sullivan	Female	White	Median income	Underage children	1	Non-minority	0.59	Chad Wood	Male	White	High income	No children	0	Non-minority	Yes	Yes	355	90804	18 - 34	Female	Hispanic or Latino	Underage children	Less than high school	Other	Less than $10,000	Married	Independent	Minority	Minority	Yes	Very much	Very much	Very much	Probably yes		No	Yes
419	Hospital bed	No	Patient B	Todd Miller	Male	White	Median income	Underage children	0	Non-minority	0.41	Amy Cook	Female	White	Median income	No children	1	Non-minority	Yes	Yes	355	90804	18 - 34	Female	Hispanic or Latino	Underage children	Less than high school	Other	Less than $10,000	Married	Independent	Minority	Minority	Yes	Very much	Very much	Very much	Probably yes		No	Yes
420	Ventilator	No	Patient A	Hannah Sullivan	Female	White	Median income	Underage children	0	Non-minority	0.53	Amy Cook	Female	White	Median income	Underage children	1	Non-minority	Yes	Yes	314	14048	35 - 54	Male	White	Underage children	4 year degree	Working full time	$50,000 - $59,999	Married	Independent	Non-minority	Non-minority	Yes	Very much	Very much	Very much	Probably yes		Yes	No
420	Ventilator	Yes	Patient B	Todd Miller	Male	White	High income	Underage children	1	Non-minority	0.47	Pedro Ramirez	Male	Latino	Median income	Underage children	0	Minority	Yes	Yes	314	14048	35 - 54	Male	White	Underage children	4 year degree	Working full time	$50,000 - $59,999	Married	Independent	Non-minority	Non-minority	Yes	Very much	Very much	Very much	Probably yes		Yes	No
420	Hospital bed	No	Patient A	Kareem Thomas	Male	Black	Median income	Underage children	1	Minority	0.41	Ana Paola Sanchez	Female	Latino	High income	No children	0	Minority	Yes	Yes	314	14048	35 - 54	Male	White	Underage children	4 year degree	Working full time	$50,000 - $59,999	Married	Independent	Non-minority	Non-minority	Yes	Very much	Very much	Very much	Probably yes		Yes	No
420	Hospital bed	Yes	Patient B	Latoya Jekins	Female	Black	Low income	Underage children	0	Minority	0.59	Ebony Robinson	Female	Black	Low income	No children	1	Minority	Yes	Yes	314	14048	35 - 54	Male	White	Underage children	4 year degree	Working full time	$50,000 - $59,999	Married	Independent	Non-minority	Non-minority	Yes	Very much	Very much	Very much	Probably yes		Yes	No
422	Ventilator	Yes	Patient A	Maria Jose Gomez	Female	Latino	Low income	Underage children	0	Minority	0.91	Deshawn Green	Male	Black	High income	No children	1	Minority	Yes	Yes	245	10516	55+	Female	Hispanic or Latino	No children	Professional degree	Working full time	$100,000 - $149,999	Never married (single)	Progressive	Minority	Minority	Yes	Very much	Very much	Very much	Definitely yes		No	Yes
422	Ventilator	No	Patient B	Carlos Lopez	Male	Latino	Median income	Underage children	1	Minority	0.09	Ebony Robinson	Female	Black	Median income	No children	0	Minority	Yes	Yes	245	10516	55+	Female	Hispanic or Latino	No children	Professional degree	Working full time	$100,000 - $149,999	Never married (single)	Progressive	Minority	Minority	Yes	Very much	Very much	Very much	Definitely yes		No	Yes
422	Hospital bed	No	Patient A	Jose Rodriguez	Male	Latino	Median income	No children	0	Minority	0.05	Amy Cook	Female	White	High income	Underage children	0	Non-minority	Yes	Yes	245	10516	55+	Female	Hispanic or Latino	No children	Professional degree	Working full time	$100,000 - $149,999	Never married (single)	Progressive	Minority	Minority	Yes	Very much	Very much	Very much	Definitely yes		No	Yes
422	Hospital bed	Yes	Patient B	Hannah Sullivan	Female	White	High income	No children	1	Non-minority	0.95	Tyron Williams	Male	Black	Low income	Underage children	1	Minority	Yes	Yes	245	10516	55+	Female	Hispanic or Latino	No children	Professional degree	Working full time	$100,000 - $149,999	Never married (single)	Progressive	Minority	Minority	Yes	Very much	Very much	Very much	Definitely yes		No	Yes
423	Ventilator	Yes	Patient A	Shanice Jones	Female	Black	High income	No children	1	Minority	0.4	Ebony Robinson	Female	Black	Median income	Underage children	0	Minority	Yes	Yes	902	91710	55+	Female	Hispanic or Latino	No children	Some college	Retired	$10,000 - $19,999	Never married (single)	None of the above	Minority	Minority	Yes	Very much	Very much	Very much	Definitely yes		No	No
423	Ventilator	No	Patient B	Carlos Lopez	Male	Latino	Median income	No children	0	Minority	0.6	Jada Jackson	Female	Black	Low income	Underage children	1	Minority	Yes	Yes	902	91710	55+	Female	Hispanic or Latino	No children	Some college	Retired	$10,000 - $19,999	Never married (single)	None of the above	Minority	Minority	Yes	Very much	Very much	Very much	Definitely yes		No	No
423	Hospital bed	No	Patient A	Kareem Thomas	Male	Black	Low income	Underage children	1	Minority	0.65	Ana Paola Sanchez	Female	Latino	High income	No children	1	Minority	Yes	Yes	902	91710	55+	Female	Hispanic or Latino	No children	Some college	Retired	$10,000 - $19,999	Never married (single)	None of the above	Minority	Minority	Yes	Very much	Very much	Very much	Definitely yes		No	No
423	Hospital bed	Yes	Patient B	Connor Peterson	Male	White	Median income	Underage children	0	Non-minority	0.35	Chad Wood	Male	White	Low income	No children	0	Non-minority	Yes	Yes	902	91710	55+	Female	Hispanic or Latino	No children	Some college	Retired	$10,000 - $19,999	Never married (single)	None of the above	Minority	Minority	Yes	Very much	Very much	Very much	Definitely yes		No	No
425	Ventilator	No	Patient A	Camila Hernandez	Female	Latino	High income	No children	0	Minority	0	Pedro Ramirez	Male	Latino	Median income	No children	0	Minority	Yes	Yes	1242	10001	35 - 54	Male	Black	Underage children	4 year degree	Other	More than $150,000	Married	Conservative	Minority	Minority	Yes	Very much	Very much	Moderately	Probably yes		Yes	No
425	Ventilator	Yes	Patient B	Kareem Thomas	Male	Black	Low income	No children	1	Minority	1	Ana Paola Sanchez	Female	Latino	Low income	No children	1	Minority	Yes	Yes	1242	10001	35 - 54	Male	Black	Underage children	4 year degree	Other	More than $150,000	Married	Conservative	Minority	Minority	Yes	Very much	Very much	Moderately	Probably yes		Yes	No
425	Hospital bed	Yes	Patient A	Jose Rodriguez	Male	Latino	Median income	No children	0	Minority	0	Juan Martinez	Male	Latino	Median income	No children	1	Minority	Yes	Yes	1242	10001	35 - 54	Male	Black	Underage children	4 year degree	Other	More than $150,000	Married	Conservative	Minority	Minority	Yes	Very much	Very much	Moderately	Probably yes		Yes	No
425	Hospital bed	No	Patient B	Carlos Lopez	Male	Latino	Median income	No children	1	Minority	1	Abigail Myers	Female	White	Median income	No children	0	Non-minority	Yes	Yes	1242	10001	35 - 54	Male	Black	Underage children	4 year degree	Other	More than $150,000	Married	Conservative	Minority	Minority	Yes	Very much	Very much	Moderately	Probably yes		Yes	No
428	Ventilator	Yes	Patient A	Kareem Thomas	Male	Black	High income	No children	1	Minority	0.86	Amy Cook	Female	White	Low income	Underage children	0	Non-minority	Yes	Yes	294	78228	35 - 54	Male	Hispanic or Latino	Underage children	High school graduate	Working full time	$100,000 - $149,999	Married	Independent	Minority	Minority	Yes	Very much	Very much	Very much	Definitely yes		No	No
428	Ventilator	No	Patient B	Camila Hernandez	Female	Latino	Low income	No children	0	Minority	0.14	Abigail Myers	Female	White	High income	Underage children	1	Non-minority	Yes	Yes	294	78228	35 - 54	Male	Hispanic or Latino	Underage children	High school graduate	Working full time	$100,000 - $149,999	Married	Independent	Minority	Minority	Yes	Very much	Very much	Very much	Definitely yes		No	No
428	Hospital bed	No	Patient A	Carlos Lopez	Male	Latino	Median income	No children	0	Minority	0.53	Jada Jackson	Female	Black	High income	Underage children	1	Minority	Yes	Yes	294	78228	35 - 54	Male	Hispanic or Latino	Underage children	High school graduate	Working full time	$100,000 - $149,999	Married	Independent	Minority	Minority	Yes	Very much	Very much	Very much	Definitely yes		No	No
428	Hospital bed	Yes	Patient B	Heather Baker	Female	White	High income	No children	1	Non-minority	0.47	Ebony Robinson	Female	Black	Median income	Underage children	0	Minority	Yes	Yes	294	78228	35 - 54	Male	Hispanic or Latino	Underage children	High school graduate	Working full time	$100,000 - $149,999	Married	Independent	Minority	Minority	Yes	Very much	Very much	Very much	Definitely yes		No	No
430	Ventilator	No	Patient A	Camila Hernandez	Female	Latino	High income	No children	0	Minority	0.7	Deshawn Green	Male	Black	Median income	Underage children	1	Minority	Yes	Yes	440	78209	18 - 34	Female	Hispanic or Latino	Underage children	High school graduate	Other	$30,000 - $39,999	Cohabiting	None of the above	Minority	Minority	Yes	Very much	Very much	Very much	Might or might not		Yes	No
430	Ventilator	Yes	Patient B	Shanice Jones	Female	Black	Low income	No children	1	Minority	0.3	Pedro Ramirez	Male	Latino	Low income	Underage children	0	Minority	Yes	Yes	440	78209	18 - 34	Female	Hispanic or Latino	Underage children	High school graduate	Other	$30,000 - $39,999	Cohabiting	None of the above	Minority	Minority	Yes	Very much	Very much	Very much	Might or might not		Yes	No
430	Hospital bed	No	Patient A	Maria Jose Gomez	Female	Latino	Low income	No children	1	Minority	0.73	Ebony Robinson	Female	Black	High income	Underage children	0	Minority	Yes	Yes	440	78209	18 - 34	Female	Hispanic or Latino	Underage children	High school graduate	Other	$30,000 - $39,999	Cohabiting	None of the above	Minority	Minority	Yes	Very much	Very much	Very much	Might or might not		Yes	No
430	Hospital bed	Yes	Patient B	Carlos Lopez	Male	Latino	High income	No children	0	Minority	0.27	Amy Cook	Female	White	Low income	Underage children	1	Non-minority	Yes	Yes	440	78209	18 - 34	Female	Hispanic or Latino	Underage children	High school graduate	Other	$30,000 - $39,999	Cohabiting	None of the above	Minority	Minority	Yes	Very much	Very much	Very much	Might or might not		Yes	No
431	Ventilator	No	Patient A	Maria Jose Gomez	Female	Latino	Median income	Underage children	0	Minority	0.1	Ebony Robinson	Female	Black	High income	Underage children	1	Minority	Yes	Yes	596	77055	35 - 54	Female	Hispanic or Latino	Underage children	Less than high school	Other	Less than $10,000	Never married (single)	Independent	Minority	Minority	Yes	Very much	Very much	Very much	Not sure / don't know	Not sure / don't know	Yes	Yes
431	Ventilator	Yes	Patient B	Carlos Lopez	Male	Latino	Median income	Underage children	1	Minority	0.9	Amy Cook	Female	White	High income	Underage children	0	Non-minority	Yes	Yes	596	77055	35 - 54	Female	Hispanic or Latino	Underage children	Less than high school	Other	Less than $10,000	Never married (single)	Independent	Minority	Minority	Yes	Very much	Very much	Very much	Not sure / don't know	Not sure / don't know	Yes	Yes
431	Hospital bed	No	Patient A	Hannah Sullivan	Female	White	Median income	No children	1	Non-minority	0.35	Ana Paola Sanchez	Female	Latino	Low income	Underage children	0	Minority	Yes	Yes	596	77055	35 - 54	Female	Hispanic or Latino	Underage children	Less than high school	Other	Less than $10,000	Never married (single)	Independent	Minority	Minority	Yes	Very much	Very much	Very much	Not sure / don't know	Not sure / don't know	Yes	Yes
431	Hospital bed	Yes	Patient B	Kareem Thomas	Male	Black	Median income	No children	0	Minority	0.65	Chad Wood	Male	White	Low income	Underage children	1	Non-minority	Yes	Yes	596	77055	35 - 54	Female	Hispanic or Latino	Underage children	Less than high school	Other	Less than $10,000	Never married (single)	Independent	Minority	Minority	Yes	Very much	Very much	Very much	Not sure / don't know	Not sure / don't know	Yes	Yes
436	Ventilator	Yes	Patient A	Maria Jose Gomez	Female	Latino	Median income	Underage children	1	Minority	0.27	Chad Wood	Male	White	High income	Underage children	0	Non-minority	Yes	Yes	1554	94590	18 - 34	Female	Hispanic or Latino	No children	2 year degree	Other	$100,000 - $149,999	Cohabiting	Independent	Minority	Minority	Yes	Moderately	Moderately	Very much	Probably yes		No	Yes
436	Ventilator	No	Patient B	Connor Peterson	Male	White	Low income	Underage children	0	Non-minority	0.73	Jada Jackson	Female	Black	Median income	Underage children	1	Minority	Yes	Yes	1554	94590	18 - 34	Female	Hispanic or Latino	No children	2 year degree	Other	$100,000 - $149,999	Cohabiting	Independent	Minority	Minority	Yes	Moderately	Moderately	Very much	Probably yes		No	Yes
436	Hospital bed	Yes	Patient A	Hannah Sullivan	Female	White	Median income	No children	1	Non-minority	0.95	Ana Paola Sanchez	Female	Latino	High income	No children	1	Minority	Yes	Yes	1554	94590	18 - 34	Female	Hispanic or Latino	No children	2 year degree	Other	$100,000 - $149,999	Cohabiting	Independent	Minority	Minority	Yes	Moderately	Moderately	Very much	Probably yes		No	Yes
436	Hospital bed	No	Patient B	Kareem Thomas	Male	Black	Low income	No children	0	Minority	0.05	Pedro Ramirez	Male	Latino	High income	No children	0	Minority	Yes	Yes	1554	94590	18 - 34	Female	Hispanic or Latino	No children	2 year degree	Other	$100,000 - $149,999	Cohabiting	Independent	Minority	Minority	Yes	Moderately	Moderately	Very much	Probably yes		No	Yes
437	Ventilator	No	Patient A	Hannah Sullivan	Female	White	Low income	No children	1	Non-minority	0.44	Deshawn Green	Male	Black	Low income	No children	0	Minority	Yes	Yes	290	20003	35 - 54	Female	Asian	Underage children	Professional degree	Not working, temporary unpaid leave	$100,000 - $149,999	Divorced	Progressive	Minority	Minority	Yes	Very much	Very much	Very much	Definitely yes		Yes	No
437	Ventilator	Yes	Patient B	Maria Jose Gomez	Female	Latino	Median income	No children	0	Minority	0.56	Luciana Gonzales	Female	Latino	High income	No children	1	Minority	Yes	Yes	290	20003	35 - 54	Female	Asian	Underage children	Professional degree	Not working, temporary unpaid leave	$100,000 - $149,999	Divorced	Progressive	Minority	Minority	Yes	Very much	Very much	Very much	Definitely yes		Yes	No
437	Hospital bed	Yes	Patient A	Latoya Jekins	Female	Black	Low income	Underage children	1	Minority	0.12	Pedro Ramirez	Male	Latino	High income	No children	1	Minority	Yes	Yes	290	20003	35 - 54	Female	Asian	Underage children	Professional degree	Not working, temporary unpaid leave	$100,000 - $149,999	Divorced	Progressive	Minority	Minority	Yes	Very much	Very much	Very much	Definitely yes		Yes	No
437	Hospital bed	No	Patient B	Jose Rodriguez	Male	Latino	Low income	Underage children	0	Minority	0.88	Juan Martinez	Male	Latino	Low income	No children	0	Minority	Yes	Yes	290	20003	35 - 54	Female	Asian	Underage children	Professional degree	Not working, temporary unpaid leave	$100,000 - $149,999	Divorced	Progressive	Minority	Minority	Yes	Very much	Very much	Very much	Definitely yes		Yes	No
439	Ventilator	No	Patient A	Kareem Thomas	Male	Black	Low income	Underage children	0	Minority	0.79	Ana Paola Sanchez	Female	Latino	Median income	No children	1	Minority	Yes	Yes	886	78570	55+	Female	Hispanic or Latino	No children	Some college	Not working, looking for work	Less than $10,000	Divorced	Conservative	Minority	Minority	Yes	Very much	Very much	Not at all	Definitely yes		No	No
439	Ventilator	Yes	Patient B	Carlos Lopez	Male	Latino	Median income	Underage children	1	Minority	0.21	Luciana Gonzales	Female	Latino	High income	No children	0	Minority	Yes	Yes	886	78570	55+	Female	Hispanic or Latino	No children	Some college	Not working, looking for work	Less than $10,000	Divorced	Conservative	Minority	Minority	Yes	Very much	Very much	Not at all	Definitely yes		No	No
439	Hospital bed	No	Patient A	Hannah Sullivan	Female	White	Low income	Underage children	0	Non-minority	0.8	Deshawn Green	Male	Black	High income	No children	0	Minority	Yes	Yes	886	78570	55+	Female	Hispanic or Latino	No children	Some college	Not working, looking for work	Less than $10,000	Divorced	Conservative	Minority	Minority	Yes	Very much	Very much	Not at all	Definitely yes		No	No
439	Hospital bed	Yes	Patient B	Jose Rodriguez	Male	Latino	High income	Underage children	1	Minority	0.2	Chad Wood	Male	White	Low income	No children	1	Non-minority	Yes	Yes	886	78570	55+	Female	Hispanic or Latino	No children	Some college	Not working, looking for work	Less than $10,000	Divorced	Conservative	Minority	Minority	Yes	Very much	Very much	Not at all	Definitely yes		No	No
440	Ventilator	No	Patient A	Todd Miller	Male	White	High income	Underage children	0	Non-minority	0.2	Ana Paola Sanchez	Female	Latino	Median income	Underage children	0	Minority	Yes	Yes	400	90638	18 - 34	Male	Hispanic or Latino	No children	Some college	Not working, looking for work	$20,000 - $29,999	Never married (single)	Independent	Minority	Minority	Yes	Very much	Very much	Very much	Probably yes		No	Yes
440	Ventilator	Yes	Patient B	Hannah Sullivan	Female	White	Low income	Underage children	1	Non-minority	0.8	Abigail Myers	Female	White	Low income	Underage children	1	Non-minority	Yes	Yes	400	90638	18 - 34	Male	Hispanic or Latino	No children	Some college	Not working, looking for work	$20,000 - $29,999	Never married (single)	Independent	Minority	Minority	Yes	Very much	Very much	Very much	Probably yes		No	Yes
440	Hospital bed	No	Patient A	Kareem Thomas	Male	Black	Low income	Underage children	1	Minority	0.71	Deshawn Green	Male	Black	High income	Underage children	0	Minority	Yes	Yes	400	90638	18 - 34	Male	Hispanic or Latino	No children	Some college	Not working, looking for work	$20,000 - $29,999	Never married (single)	Independent	Minority	Minority	Yes	Very much	Very much	Very much	Probably yes		No	Yes
440	Hospital bed	Yes	Patient B	Jamar Harris	Male	Black	Median income	Underage children	0	Minority	0.29	Luciana Gonzales	Female	Latino	Low income	Underage children	1	Minority	Yes	Yes	400	90638	18 - 34	Male	Hispanic or Latino	No children	Some college	Not working, looking for work	$20,000 - $29,999	Never married (single)	Independent	Minority	Minority	Yes	Very much	Very much	Very much	Probably yes		No	Yes
443	Ventilator	No	Patient A	Shanice Jones	Female	Black	Low income	Underage children	0	Minority	0.35	Juan Martinez	Male	Latino	High income	No children	0	Minority	Yes	Yes	409	1803	18 - 34	Female	White,Hispanic or Latino	Underage children	4 year degree	Working full time	$40,000 - $49,999	Cohabiting	Progressive	Non-minority	Minority	Yes	Very much	Very much	Very much	Definitely yes		No	Yes
443	Ventilator	Yes	Patient B	Carlos Lopez	Male	Latino	Median income	Underage children	1	Minority	0.65	Abigail Myers	Female	White	Low income	No children	1	Non-minority	Yes	Yes	409	1803	18 - 34	Female	White,Hispanic or Latino	Underage children	4 year degree	Working full time	$40,000 - $49,999	Cohabiting	Progressive	Non-minority	Minority	Yes	Very much	Very much	Very much	Definitely yes		No	Yes
443	Hospital bed	No	Patient A	Maria Jose Gomez	Female	Latino	Median income	Underage children	0	Minority	0.38	Luciana Gonzales	Female	Latino	High income	No children	0	Minority	Yes	Yes	409	1803	18 - 34	Female	White,Hispanic or Latino	Underage children	4 year degree	Working full time	$40,000 - $49,999	Cohabiting	Progressive	Non-minority	Minority	Yes	Very much	Very much	Very much	Definitely yes		No	Yes
443	Hospital bed	Yes	Patient B	Connor Peterson	Male	White	High income	Underage children	1	Non-minority	0.62	Jada Jackson	Female	Black	High income	No children	1	Minority	Yes	Yes	409	1803	18 - 34	Female	White,Hispanic or Latino	Underage children	4 year degree	Working full time	$40,000 - $49,999	Cohabiting	Progressive	Non-minority	Minority	Yes	Very much	Very much	Very much	Definitely yes		No	Yes
444	Ventilator	No	Patient A	Todd Miller	Male	White	Low income	Underage children	0	Non-minority	0.69	Abigail Myers	Female	White	Low income	No children	0	Non-minority	Yes	Yes	344	2908	18 - 34	Female	White,Hispanic or Latino	No children	Some college	Not working, temporary unpaid leave	$30,000 - $39,999	Never married (single)	None of the above	Non-minority	Minority	Yes	Slightly	Moderately	Slightly	Might or might not		Yes	Yes
444	Ventilator	Yes	Patient B	Carlos Lopez	Male	Latino	High income	Underage children	1	Minority	0.31	Deshawn Green	Male	Black	Median income	No children	1	Minority	Yes	Yes	344	2908	18 - 34	Female	White,Hispanic or Latino	No children	Some college	Not working, temporary unpaid leave	$30,000 - $39,999	Never married (single)	None of the above	Non-minority	Minority	Yes	Slightly	Moderately	Slightly	Might or might not		Yes	Yes
444	Hospital bed	No	Patient A	Hannah Sullivan	Female	White	High income	No children	1	Non-minority	0.31	Ebony Robinson	Female	Black	Low income	Underage children	0	Minority	Yes	Yes	344	2908	18 - 34	Female	White,Hispanic or Latino	No children	Some college	Not working, temporary unpaid leave	$30,000 - $39,999	Never married (single)	None of the above	Non-minority	Minority	Yes	Slightly	Moderately	Slightly	Might or might not		Yes	Yes
444	Hospital bed	Yes	Patient B	Jose Rodriguez	Male	Latino	Median income	No children	0	Minority	0.69	Amy Cook	Female	White	Low income	Underage children	1	Non-minority	Yes	Yes	344	2908	18 - 34	Female	White,Hispanic or Latino	No children	Some college	Not working, temporary unpaid leave	$30,000 - $39,999	Never married (single)	None of the above	Non-minority	Minority	Yes	Slightly	Moderately	Slightly	Might or might not		Yes	Yes
445	Ventilator	No	Patient A	Carlos Lopez	Male	Latino	Median income	Underage children	0	Minority	0.5	Pedro Ramirez	Male	Latino	Median income	Underage children	1	Minority	Yes	Yes	333	94568	18 - 34	Female	White	No children	4 year degree	Working full time	$80,000 - $89,999	Never married (single)	Progressive	Non-minority	Non-minority	Yes	Moderately	Moderately	Very much	Definitely yes		Yes	No
445	Ventilator	Yes	Patient B	Heather Baker	Female	White	High income	Underage children	1	Non-minority	0.5	Greg Murphy	Male	White	Low income	Underage children	0	Non-minority	Yes	Yes	333	94568	18 - 34	Female	White	No children	4 year degree	Working full time	$80,000 - $89,999	Never married (single)	Progressive	Non-minority	Non-minority	Yes	Moderately	Moderately	Very much	Definitely yes		Yes	No
445	Hospital bed	No	Patient A	Shanice Jones	Female	Black	Low income	No children	0	Minority	0.5	Juan Martinez	Male	Latino	High income	No children	0	Minority	Yes	Yes	333	94568	18 - 34	Female	White	No children	4 year degree	Working full time	$80,000 - $89,999	Never married (single)	Progressive	Non-minority	Non-minority	Yes	Moderately	Moderately	Very much	Definitely yes		Yes	No
445	Hospital bed	Yes	Patient B	Hannah Sullivan	Female	White	High income	No children	1	Non-minority	0.5	Abigail Myers	Female	White	Median income	No children	1	Non-minority	Yes	Yes	333	94568	18 - 34	Female	White	No children	4 year degree	Working full time	$80,000 - $89,999	Never married (single)	Progressive	Non-minority	Non-minority	Yes	Moderately	Moderately	Very much	Definitely yes		Yes	No
449	Ventilator	No	Patient A	Shanice Jones	Female	Black	Low income	Underage children	0	Minority	0.09	Luciana Gonzales	Female	Latino	High income	Underage children	1	Minority	Yes	Yes	858	97477	55+	Female	White,Hispanic or Latino	No children	Some college	Retired	$40,000 - $49,999	Cohabiting	Progressive	Non-minority	Minority	Yes	Very much	Very much	Very much	Definitely yes		No	No
449	Ventilator	Yes	Patient B	Jamar Harris	Male	Black	Median income	Underage children	1	Minority	0.91	Jada Jackson	Female	Black	High income	Underage children	0	Minority	Yes	Yes	858	97477	55+	Female	White,Hispanic or Latino	No children	Some college	Retired	$40,000 - $49,999	Cohabiting	Progressive	Non-minority	Minority	Yes	Very much	Very much	Very much	Definitely yes		No	No
449	Hospital bed	No	Patient A	Carlos Lopez	Male	Latino	High income	No children	0	Minority	0.4	Chad Wood	Male	White	High income	No children	1	Non-minority	Yes	Yes	858	97477	55+	Female	White,Hispanic or Latino	No children	Some college	Retired	$40,000 - $49,999	Cohabiting	Progressive	Non-minority	Minority	Yes	Very much	Very much	Very much	Definitely yes		No	No
449	Hospital bed	Yes	Patient B	Todd Miller	Male	White	High income	No children	1	Non-minority	0.6	Ana Paola Sanchez	Female	Latino	Low income	No children	0	Minority	Yes	Yes	858	97477	55+	Female	White,Hispanic or Latino	No children	Some college	Retired	$40,000 - $49,999	Cohabiting	Progressive	Non-minority	Minority	Yes	Very much	Very much	Very much	Definitely yes		No	No
450	Ventilator	Yes	Patient A	Kareem Thomas	Male	Black	Median income	No children	0	Minority	0.72	Pedro Ramirez	Male	Latino	Low income	Underage children	0	Minority	Yes	Yes	119	92507	18 - 34	Male	White	No children	Doctorate	Working full time	More than $150,000	Never married (single)	Independent	Non-minority	Non-minority	Yes	Very much	Very much	Very much	Definitely yes		Yes	Yes
450	Ventilator	No	Patient B	Camila Hernandez	Female	Latino	Median income	No children	1	Minority	0.28	Greg Murphy	Male	White	High income	Underage children	1	Non-minority	Yes	Yes	119	92507	18 - 34	Male	White	No children	Doctorate	Working full time	More than $150,000	Never married (single)	Independent	Non-minority	Non-minority	Yes	Very much	Very much	Very much	Definitely yes		Yes	Yes
450	Hospital bed	No	Patient A	Hannah Sullivan	Female	White	High income	No children	1	Non-minority	0.38	Juan Martinez	Male	Latino	Low income	Underage children	0	Minority	Yes	Yes	119	92507	18 - 34	Male	White	No children	Doctorate	Working full time	More than $150,000	Never married (single)	Independent	Non-minority	Non-minority	Yes	Very much	Very much	Very much	Definitely yes		Yes	Yes
450	Hospital bed	Yes	Patient B	Jose Rodriguez	Male	Latino	Median income	No children	0	Minority	0.62	Abigail Myers	Female	White	Low income	Underage children	1	Non-minority	Yes	Yes	119	92507	18 - 34	Male	White	No children	Doctorate	Working full time	More than $150,000	Never married (single)	Independent	Non-minority	Non-minority	Yes	Very much	Very much	Very much	Definitely yes		Yes	Yes
453	Ventilator	No	Patient A	Shanice Jones	Female	Black	Low income	Underage children	1	Minority	0.5	Amy Cook	Female	White	Low income	No children	0	Non-minority	Yes	Yes	457	33004	18 - 34	Female	Hispanic or Latino	No children	4 year degree	Not working, looking for work	Less than $10,000	Never married (single)	None of the above	Minority	Minority	Yes	Very much	Very much	Very much	Definitely yes		Yes	Yes
453	Ventilator	Yes	Patient B	Latoya Jekins	Female	Black	Low income	Underage children	0	Minority	0.5	Abigail Myers	Female	White	Low income	No children	1	Non-minority	Yes	Yes	457	33004	18 - 34	Female	Hispanic or Latino	No children	4 year degree	Not working, looking for work	Less than $10,000	Never married (single)	None of the above	Minority	Minority	Yes	Very much	Very much	Very much	Definitely yes		Yes	Yes
453	Hospital bed	Yes	Patient A	Jamar Harris	Male	Black	Low income	Underage children	1	Minority	0.5	Ebony Robinson	Female	Black	Low income	Underage children	1	Minority	Yes	Yes	457	33004	18 - 34	Female	Hispanic or Latino	No children	4 year degree	Not working, looking for work	Less than $10,000	Never married (single)	None of the above	Minority	Minority	Yes	Very much	Very much	Very much	Definitely yes		Yes	Yes
453	Hospital bed	No	Patient B	Todd Miller	Male	White	Median income	Underage children	0	Non-minority	0.5	Ana Paola Sanchez	Female	Latino	Low income	Underage children	0	Minority	Yes	Yes	457	33004	18 - 34	Female	Hispanic or Latino	No children	4 year degree	Not working, looking for work	Less than $10,000	Never married (single)	None of the above	Minority	Minority	Yes	Very much	Very much	Very much	Definitely yes		Yes	Yes
457	Ventilator	No	Patient A	Shanice Jones	Female	Black	Median income	Underage children	0	Minority	0.55	Ana Paola Sanchez	Female	Latino	Median income	Underage children	0	Minority	Yes	Yes	301	90002	35 - 54	Female	White	No children	4 year degree	Not working, not looking for paid work	$20,000 - $29,999	Never married (single)	None of the above	Non-minority	Non-minority	Yes	Moderately	Slightly	Moderately	Might or might not		No	No
457	Ventilator	Yes	Patient B	Jamar Harris	Male	Black	Median income	Underage children	1	Minority	0.45	Luciana Gonzales	Female	Latino	Low income	Underage children	1	Minority	Yes	Yes	301	90002	35 - 54	Female	White	No children	4 year degree	Not working, not looking for paid work	$20,000 - $29,999	Never married (single)	None of the above	Non-minority	Non-minority	Yes	Moderately	Slightly	Moderately	Might or might not		No	No
457	Hospital bed	No	Patient A	Carlos Lopez	Male	Latino	High income	No children	1	Minority	0.69	Greg Murphy	Male	White	Median income	Underage children	0	Non-minority	Yes	Yes	301	90002	35 - 54	Female	White	No children	4 year degree	Not working, not looking for paid work	$20,000 - $29,999	Never married (single)	None of the above	Non-minority	Non-minority	Yes	Moderately	Slightly	Moderately	Might or might not		No	No
457	Hospital bed	Yes	Patient B	Kareem Thomas	Male	Black	Low income	No children	0	Minority	0.31	Pedro Ramirez	Male	Latino	Low income	Underage children	1	Minority	Yes	Yes	301	90002	35 - 54	Female	White	No children	4 year degree	Not working, not looking for paid work	$20,000 - $29,999	Never married (single)	None of the above	Non-minority	Non-minority	Yes	Moderately	Slightly	Moderately	Might or might not		No	No
458	Ventilator	No	Patient A	Jamar Harris	Male	Black	Low income	Underage children	0	Minority	0.66	Pedro Ramirez	Male	Latino	Low income	Underage children	0	Minority	Yes	Yes	734	33015	35 - 54	Female	Hispanic or Latino	Underage children	Some college	Working full time	$40,000 - $49,999	Married	Progressive	Minority	Minority	Yes	Very much	Very much	Very much	Probably yes		No	Yes
458	Ventilator	Yes	Patient B	Heather Baker	Female	White	Low income	Underage children	1	Non-minority	0.34	Greg Murphy	Male	White	High income	Underage children	1	Non-minority	Yes	Yes	734	33015	35 - 54	Female	Hispanic or Latino	Underage children	Some college	Working full time	$40,000 - $49,999	Married	Progressive	Minority	Minority	Yes	Very much	Very much	Very much	Probably yes		No	Yes
458	Hospital bed	Yes	Patient A	Shanice Jones	Female	Black	High income	No children	1	Minority	0.69	Deshawn Green	Male	Black	Low income	Underage children	1	Minority	Yes	Yes	734	33015	35 - 54	Female	Hispanic or Latino	Underage children	Some college	Working full time	$40,000 - $49,999	Married	Progressive	Minority	Minority	Yes	Very much	Very much	Very much	Probably yes		No	Yes
458	Hospital bed	No	Patient B	Carlos Lopez	Male	Latino	High income	No children	0	Minority	0.31	Abigail Myers	Female	White	High income	Underage children	0	Non-minority	Yes	Yes	734	33015	35 - 54	Female	Hispanic or Latino	Underage children	Some college	Working full time	$40,000 - $49,999	Married	Progressive	Minority	Minority	Yes	Very much	Very much	Very much	Probably yes		No	Yes
459	Ventilator	Yes	Patient A	Carlos Lopez	Male	Latino	Median income	No children	1	Minority	0.68	Deshawn Green	Male	Black	Median income	No children	0	Minority	Yes	Yes	355	60639	18 - 34	Female	Hispanic or Latino	No children	Some college	Working part time	Less than $10,000	Never married (single)	Independent	Minority	Minority	Yes	Moderately	Moderately	Very much	Definitely yes		Yes	No
459	Ventilator	No	Patient B	Jose Rodriguez	Male	Latino	High income	No children	0	Minority	0.32	Pedro Ramirez	Male	Latino	Median income	No children	1	Minority	Yes	Yes	355	60639	18 - 34	Female	Hispanic or Latino	No children	Some college	Working part time	Less than $10,000	Never married (single)	Independent	Minority	Minority	Yes	Moderately	Moderately	Very much	Definitely yes		Yes	No
459	Hospital bed	No	Patient A	Shanice Jones	Female	Black	High income	No children	1	Minority	0.75	Amy Cook	Female	White	Low income	Underage children	1	Non-minority	Yes	Yes	355	60639	18 - 34	Female	Hispanic or Latino	No children	Some college	Working part time	Less than $10,000	Never married (single)	Independent	Minority	Minority	Yes	Moderately	Moderately	Very much	Definitely yes		Yes	No
459	Hospital bed	Yes	Patient B	Latoya Jekins	Female	Black	Low income	No children	0	Minority	0.25	Ebony Robinson	Female	Black	Low income	Underage children	0	Minority	Yes	Yes	355	60639	18 - 34	Female	Hispanic or Latino	No children	Some college	Working part time	Less than $10,000	Never married (single)	Independent	Minority	Minority	Yes	Moderately	Moderately	Very much	Definitely yes		Yes	No
460	Ventilator	Yes	Patient A	Carlos Lopez	Male	Latino	Low income	No children	0	Minority	0.56	Luciana Gonzales	Female	Latino	Low income	Underage children	1	Minority	Yes	Yes	457	30301	18 - 34	Male	Hispanic or Latino	No children	4 year degree	Working full time	$40,000 - $49,999	Never married (single)	Conservative	Minority	Minority	Yes	Very much	Very much	Very much	Definitely yes		No	Yes
460	Ventilator	No	Patient B	Shanice Jones	Female	Black	Low income	No children	1	Minority	0.44	Amy Cook	Female	White	Median income	Underage children	0	Non-minority	Yes	Yes	457	30301	18 - 34	Male	Hispanic or Latino	No children	4 year degree	Working full time	$40,000 - $49,999	Never married (single)	Conservative	Minority	Minority	Yes	Very much	Very much	Very much	Definitely yes		No	Yes
460	Hospital bed	No	Patient A	Kareem Thomas	Male	Black	High income	Underage children	1	Minority	0.5	Jada Jackson	Female	Black	Low income	Underage children	1	Minority	Yes	Yes	457	30301	18 - 34	Male	Hispanic or Latino	No children	4 year degree	Working full time	$40,000 - $49,999	Never married (single)	Conservative	Minority	Minority	Yes	Very much	Very much	Very much	Definitely yes		No	Yes
460	Hospital bed	Yes	Patient B	Latoya Jekins	Female	Black	Median income	Underage children	0	Minority	0.5	Tyron Williams	Male	Black	Low income	Underage children	0	Minority	Yes	Yes	457	30301	18 - 34	Male	Hispanic or Latino	No children	4 year degree	Working full time	$40,000 - $49,999	Never married (single)	Conservative	Minority	Minority	Yes	Very much	Very much	Very much	Definitely yes		No	Yes
461	Ventilator	No	Patient A	Camila Hernandez	Female	Latino	High income	Underage children	0	Minority	0	Pedro Ramirez	Male	Latino	Low income	Underage children	0	Minority	Yes	Yes	483	47404	35 - 54	Female	Hispanic or Latino	Underage children	Professional degree	Working part time	$60,000 - $69,999	Married	Independent	Minority	Minority	Yes	Very much	Moderately	Very much	Definitely yes		No	No
461	Ventilator	Yes	Patient B	Kareem Thomas	Male	Black	High income	Underage children	1	Minority	1	Juan Martinez	Male	Latino	Low income	Underage children	1	Minority	Yes	Yes	483	47404	35 - 54	Female	Hispanic or Latino	Underage children	Professional degree	Working part time	$60,000 - $69,999	Married	Independent	Minority	Minority	Yes	Very much	Moderately	Very much	Definitely yes		No	No
461	Hospital bed	No	Patient A	Carlos Lopez	Male	Latino	Median income	Underage children	0	Minority	1	Ebony Robinson	Female	Black	Median income	No children	1	Minority	Yes	Yes	483	47404	35 - 54	Female	Hispanic or Latino	Underage children	Professional degree	Working part time	$60,000 - $69,999	Married	Independent	Minority	Minority	Yes	Very much	Moderately	Very much	Definitely yes		No	No
461	Hospital bed	Yes	Patient B	Heather Baker	Female	White	Low income	Underage children	1	Non-minority	0	Jada Jackson	Female	Black	High income	No children	0	Minority	Yes	Yes	483	47404	35 - 54	Female	Hispanic or Latino	Underage children	Professional degree	Working part time	$60,000 - $69,999	Married	Independent	Minority	Minority	Yes	Very much	Moderately	Very much	Definitely yes		No	No
466	Ventilator	Yes	Patient A	Camila Hernandez	Female	Latino	Median income	Underage children	0	Minority	0.56	Ana Paola Sanchez	Female	Latino	High income	No children	1	Minority	Yes	Yes	459	60631	18 - 34	Female	White	No children	Some college	Not working, not looking for paid work	$60,000 - $69,999	Never married (single)	Progressive	Non-minority	Non-minority	Yes	Very much	Very much	Very much	Definitely yes		Yes	No
466	Ventilator	No	Patient B	Todd Miller	Male	White	High income	Underage children	1	Non-minority	0.44	Abigail Myers	Female	White	Median income	No children	0	Non-minority	Yes	Yes	459	60631	18 - 34	Female	White	No children	Some college	Not working, not looking for paid work	$60,000 - $69,999	Never married (single)	Progressive	Non-minority	Non-minority	Yes	Very much	Very much	Very much	Definitely yes		Yes	No
466	Hospital bed	Yes	Patient A	Connor Peterson	Male	White	High income	No children	1	Non-minority	0.2	Juan Martinez	Male	Latino	Low income	Underage children	0	Minority	Yes	Yes	459	60631	18 - 34	Female	White	No children	Some college	Not working, not looking for paid work	$60,000 - $69,999	Never married (single)	Progressive	Non-minority	Non-minority	Yes	Very much	Very much	Very much	Definitely yes		Yes	No
466	Hospital bed	No	Patient B	Jose Rodriguez	Male	Latino	Low income	No children	0	Minority	0.8	Chad Wood	Male	White	High income	Underage children	1	Non-minority	Yes	Yes	459	60631	18 - 34	Female	White	No children	Some college	Not working, not looking for paid work	$60,000 - $69,999	Never married (single)	Progressive	Non-minority	Non-minority	Yes	Very much	Very much	Very much	Definitely yes		Yes	No
468	Ventilator	No	Patient A	Latoya Jekins	Female	Black	Median income	No children	0	Minority	0.5	Abigail Myers	Female	White	Median income	No children	0	Non-minority	Yes	Yes	261	85742	35 - 54	Female	White,Hispanic or Latino	No children	2 year degree	Retired	$10,000 - $19,999	Never married (single)	None of the above	Non-minority	Minority	Yes	Moderately	Moderately	Very much	Definitely yes		No	No
468	Ventilator	Yes	Patient B	Maria Jose Gomez	Female	Latino	High income	No children	1	Minority	0.5	Amy Cook	Female	White	Median income	No children	1	Non-minority	Yes	Yes	261	85742	35 - 54	Female	White,Hispanic or Latino	No children	2 year degree	Retired	$10,000 - $19,999	Never married (single)	None of the above	Non-minority	Minority	Yes	Moderately	Moderately	Very much	Definitely yes		No	No
468	Hospital bed	Yes	Patient A	Kareem Thomas	Male	Black	High income	Underage children	1	Minority	0.5	Greg Murphy	Male	White	Median income	Underage children	0	Non-minority	Yes	Yes	261	85742	35 - 54	Female	White,Hispanic or Latino	No children	2 year degree	Retired	$10,000 - $19,999	Never married (single)	None of the above	Non-minority	Minority	Yes	Moderately	Moderately	Very much	Definitely yes		No	No
468	Hospital bed	No	Patient B	Camila Hernandez	Female	Latino	Low income	Underage children	0	Minority	0.5	Chad Wood	Male	White	High income	Underage children	1	Non-minority	Yes	Yes	261	85742	35 - 54	Female	White,Hispanic or Latino	No children	2 year degree	Retired	$10,000 - $19,999	Never married (single)	None of the above	Non-minority	Minority	Yes	Moderately	Moderately	Very much	Definitely yes		No	No
469	Ventilator	Yes	Patient A	Connor Peterson	Male	White	High income	No children	1	Non-minority	0.83	Jada Jackson	Female	Black	Low income	Underage children	0	Minority	Yes	Yes	368	11231	18 - 34	Female	White	No children	4 year degree	Working full time	$90,000 - $99,999	Never married (single)	Conservative	Non-minority	Non-minority	Yes	Very much	Very much	Very much	Definitely yes		No	Yes
469	Ventilator	No	Patient B	Kareem Thomas	Male	Black	Low income	No children	0	Minority	0.17	Luciana Gonzales	Female	Latino	Low income	Underage children	1	Minority	Yes	Yes	368	11231	18 - 34	Female	White	No children	4 year degree	Working full time	$90,000 - $99,999	Never married (single)	Conservative	Non-minority	Non-minority	Yes	Very much	Very much	Very much	Definitely yes		No	Yes
469	Hospital bed	Yes	Patient A	Jamar Harris	Male	Black	Median income	No children	0	Minority	0.3	Chad Wood	Male	White	Low income	Underage children	1	Non-minority	Yes	Yes	368	11231	18 - 34	Female	White	No children	4 year degree	Working full time	$90,000 - $99,999	Never married (single)	Conservative	Non-minority	Non-minority	Yes	Very much	Very much	Very much	Definitely yes		No	Yes
469	Hospital bed	No	Patient B	Jose Rodriguez	Male	Latino	High income	No children	1	Minority	0.7	Deshawn Green	Male	Black	High income	Underage children	0	Minority	Yes	Yes	368	11231	18 - 34	Female	White	No children	4 year degree	Working full time	$90,000 - $99,999	Never married (single)	Conservative	Non-minority	Non-minority	Yes	Very much	Very much	Very much	Definitely yes		No	Yes
472	Ventilator	No	Patient A	Shanice Jones	Female	Black	High income	Underage children	0	Minority	0.54	Chad Wood	Male	White	Low income	Underage children	0	Non-minority	Yes	Yes	408	95776	18 - 34	Male	Hispanic or Latino	No children	2 year degree	Working part time	$20,000 - $29,999	Never married (single)	Independent	Minority	Minority	Yes	Slightly	Slightly	Slightly	Might or might not		No	No
472	Ventilator	Yes	Patient B	Hannah Sullivan	Female	White	Median income	Underage children	1	Non-minority	0.46	Ana Paola Sanchez	Female	Latino	High income	Underage children	1	Minority	Yes	Yes	408	95776	18 - 34	Male	Hispanic or Latino	No children	2 year degree	Working part time	$20,000 - $29,999	Never married (single)	Independent	Minority	Minority	Yes	Slightly	Slightly	Slightly	Might or might not		No	No
472	Hospital bed	No	Patient A	Kareem Thomas	Male	Black	Low income	No children	1	Minority	0.56	Pedro Ramirez	Male	Latino	Low income	No children	0	Minority	Yes	Yes	408	95776	18 - 34	Male	Hispanic or Latino	No children	2 year degree	Working part time	$20,000 - $29,999	Never married (single)	Independent	Minority	Minority	Yes	Slightly	Slightly	Slightly	Might or might not		No	No
472	Hospital bed	Yes	Patient B	Latoya Jekins	Female	Black	Low income	No children	0	Minority	0.44	Deshawn Green	Male	Black	Median income	No children	1	Minority	Yes	Yes	408	95776	18 - 34	Male	Hispanic or Latino	No children	2 year degree	Working part time	$20,000 - $29,999	Never married (single)	Independent	Minority	Minority	Yes	Slightly	Slightly	Slightly	Might or might not		No	No
473	Ventilator	Yes	Patient A	Camila Hernandez	Female	Latino	Low income	Underage children	0	Minority	0.73	Amy Cook	Female	White	Median income	No children	1	Non-minority	Yes	Yes	173	78407	18 - 34	Male	White	No children	Some college	Working part time	Less than $10,000	Never married (single)	Independent	Non-minority	Non-minority	Yes	Moderately	Very much	Very much	Definitely yes		No	No
473	Ventilator	No	Patient B	Shanice Jones	Female	Black	High income	Underage children	1	Minority	0.27	Abigail Myers	Female	White	Median income	No children	0	Non-minority	Yes	Yes	173	78407	18 - 34	Male	White	No children	Some college	Working part time	Less than $10,000	Never married (single)	Independent	Non-minority	Non-minority	Yes	Moderately	Very much	Very much	Definitely yes		No	No
473	Hospital bed	Yes	Patient A	Kareem Thomas	Male	Black	Low income	Underage children	1	Minority	0.57	Ebony Robinson	Female	Black	High income	Underage children	0	Minority	Yes	Yes	173	78407	18 - 34	Male	White	No children	Some college	Working part time	Less than $10,000	Never married (single)	Independent	Non-minority	Non-minority	Yes	Moderately	Very much	Very much	Definitely yes		No	No
473	Hospital bed	No	Patient B	Connor Peterson	Male	White	Low income	Underage children	0	Non-minority	0.43	Ana Paola Sanchez	Female	Latino	High income	Underage children	1	Minority	Yes	Yes	173	78407	18 - 34	Male	White	No children	Some college	Working part time	Less than $10,000	Never married (single)	Independent	Non-minority	Non-minority	Yes	Moderately	Very much	Very much	Definitely yes		No	No
474	Ventilator	Yes	Patient A	Jamar Harris	Male	Black	Median income	No children	1	Minority	0.85	Abigail Myers	Female	White	Low income	Underage children	1	Non-minority	Yes	Yes	356	56374	18 - 34	Female	White	Underage children	Some college	Working part time	$60,000 - $69,999	Separated	Independent	Non-minority	Non-minority	Yes	Very much	Very much	Moderately	Probably yes		Yes	Yes
474	Ventilator	No	Patient B	Shanice Jones	Female	Black	High income	No children	0	Minority	0.15	Jada Jackson	Female	Black	Low income	Underage children	0	Minority	Yes	Yes	356	56374	18 - 34	Female	White	Underage children	Some college	Working part time	$60,000 - $69,999	Separated	Independent	Non-minority	Non-minority	Yes	Very much	Very much	Moderately	Probably yes		Yes	Yes
474	Hospital bed	Yes	Patient A	Todd Miller	Male	White	Low income	Underage children	0	Non-minority	0.84	Chad Wood	Male	White	High income	No children	0	Non-minority	Yes	Yes	356	56374	18 - 34	Female	White	Underage children	Some college	Working part time	$60,000 - $69,999	Separated	Independent	Non-minority	Non-minority	Yes	Very much	Very much	Moderately	Probably yes		Yes	Yes
474	Hospital bed	No	Patient B	Camila Hernandez	Female	Latino	High income	Underage children	1	Minority	0.16	Deshawn Green	Male	Black	Low income	No children	1	Minority	Yes	Yes	356	56374	18 - 34	Female	White	Underage children	Some college	Working part time	$60,000 - $69,999	Separated	Independent	Non-minority	Non-minority	Yes	Very much	Very much	Moderately	Probably yes		Yes	Yes
477	Ventilator	Yes	Patient A	Latoya Jekins	Female	Black	Low income	Underage children	0	Minority	0.4	Greg Murphy	Male	White	Low income	No children	0	Non-minority	Yes	Yes	441	91745	35 - 54	Female	Hispanic or Latino	Underage children	Some college	Working full time	$30,000 - $39,999	Never married (single)	Conservative	Minority	Minority	Yes	Very much	Very much	Moderately	Definitely yes		No	No
477	Ventilator	No	Patient B	Heather Baker	Female	White	High income	Underage children	1	Non-minority	0.6	Tyron Williams	Male	Black	Low income	No children	1	Minority	Yes	Yes	441	91745	35 - 54	Female	Hispanic or Latino	Underage children	Some college	Working full time	$30,000 - $39,999	Never married (single)	Conservative	Minority	Minority	Yes	Very much	Very much	Moderately	Definitely yes		No	No
477	Hospital bed	Yes	Patient A	Camila Hernandez	Female	Latino	High income	No children	1	Minority	0.65	Abigail Myers	Female	White	High income	No children	1	Non-minority	Yes	Yes	441	91745	35 - 54	Female	Hispanic or Latino	Underage children	Some college	Working full time	$30,000 - $39,999	Never married (single)	Conservative	Minority	Minority	Yes	Very much	Very much	Moderately	Definitely yes		No	No
477	Hospital bed	No	Patient B	Shanice Jones	Female	Black	High income	No children	0	Minority	0.35	Deshawn Green	Male	Black	High income	No children	0	Minority	Yes	Yes	441	91745	35 - 54	Female	Hispanic or Latino	Underage children	Some college	Working full time	$30,000 - $39,999	Never married (single)	Conservative	Minority	Minority	Yes	Very much	Very much	Moderately	Definitely yes		No	No
478	Ventilator	Yes	Patient A	Latoya Jekins	Female	Black	Low income	No children	0	Minority	1	Greg Murphy	Male	White	High income	No children	0	Non-minority	Yes	Yes	388	11692	18 - 34	Female	Black	Underage children	High school graduate	Working full time	$30,000 - $39,999	Never married (single)	None of the above	Minority	Minority	Yes	Very much	Moderately	Very much	Definitely yes		No	Yes
478	Ventilator	No	Patient B	Shanice Jones	Female	Black	Median income	No children	1	Minority	0	Ebony Robinson	Female	Black	Median income	No children	1	Minority	Yes	Yes	388	11692	18 - 34	Female	Black	Underage children	High school graduate	Working full time	$30,000 - $39,999	Never married (single)	None of the above	Minority	Minority	Yes	Very much	Moderately	Very much	Definitely yes		No	Yes
478	Hospital bed	No	Patient A	Jamar Harris	Male	Black	Low income	Underage children	0	Minority	0	Deshawn Green	Male	Black	Median income	No children	0	Minority	Yes	Yes	388	11692	18 - 34	Female	Black	Underage children	High school graduate	Working full time	$30,000 - $39,999	Never married (single)	None of the above	Minority	Minority	Yes	Very much	Moderately	Very much	Definitely yes		No	Yes
478	Hospital bed	Yes	Patient B	Kareem Thomas	Male	Black	Low income	Underage children	1	Minority	1	Luciana Gonzales	Female	Latino	Low income	No children	1	Minority	Yes	Yes	388	11692	18 - 34	Female	Black	Underage children	High school graduate	Working full time	$30,000 - $39,999	Never married (single)	None of the above	Minority	Minority	Yes	Very much	Moderately	Very much	Definitely yes		No	Yes
481	Ventilator	No	Patient A	Maria Jose Gomez	Female	Latino	High income	Underage children	0	Minority	0.5	Abigail Myers	Female	White	High income	No children	1	Non-minority	Yes	Yes	395	33042	18 - 34	Female	Hispanic or Latino	Underage children	High school graduate	Working full time	$30,000 - $39,999	Never married (single)	None of the above	Minority	Minority	Yes	Very much	Very much	Very much	Probably yes		Yes	No
481	Ventilator	Yes	Patient B	Camila Hernandez	Female	Latino	High income	Underage children	1	Minority	0.5	Deshawn Green	Male	Black	Low income	No children	0	Minority	Yes	Yes	395	33042	18 - 34	Female	Hispanic or Latino	Underage children	High school graduate	Working full time	$30,000 - $39,999	Never married (single)	None of the above	Minority	Minority	Yes	Very much	Very much	Very much	Probably yes		Yes	No
481	Hospital bed	Yes	Patient A	Jose Rodriguez	Male	Latino	High income	Underage children	0	Minority	0.3	Amy Cook	Female	White	High income	No children	1	Non-minority	Yes	Yes	395	33042	18 - 34	Female	Hispanic or Latino	Underage children	High school graduate	Working full time	$30,000 - $39,999	Never married (single)	None of the above	Minority	Minority	Yes	Very much	Very much	Very much	Probably yes		Yes	No
481	Hospital bed	No	Patient B	Carlos Lopez	Male	Latino	Median income	Underage children	1	Minority	0.7	Luciana Gonzales	Female	Latino	Low income	No children	0	Minority	Yes	Yes	395	33042	18 - 34	Female	Hispanic or Latino	Underage children	High school graduate	Working full time	$30,000 - $39,999	Never married (single)	None of the above	Minority	Minority	Yes	Very much	Very much	Very much	Probably yes		Yes	No
482	Ventilator	Yes	Patient A	Connor Peterson	Male	White	High income	Underage children	1	Non-minority	0.1	Ebony Robinson	Female	Black	High income	Underage children	0	Minority	Yes	Yes	2041	80421	18 - 34	Female	White	No children	Professional degree	Working full time	$100,000 - $149,999	Married	Progressive	Non-minority	Non-minority	Yes	Slightly	Moderately	Moderately	Probably yes		No	Yes
482	Ventilator	No	Patient B	Shanice Jones	Female	Black	Low income	Underage children	0	Minority	0.9	Jada Jackson	Female	Black	Low income	Underage children	1	Minority	Yes	Yes	2041	80421	18 - 34	Female	White	No children	Professional degree	Working full time	$100,000 - $149,999	Married	Progressive	Non-minority	Non-minority	Yes	Slightly	Moderately	Moderately	Probably yes		No	Yes
482	Hospital bed	Yes	Patient A	Kareem Thomas	Male	Black	Low income	No children	0	Minority	0.1	Luciana Gonzales	Female	Latino	Low income	Underage children	1	Minority	Yes	Yes	2041	80421	18 - 34	Female	White	No children	Professional degree	Working full time	$100,000 - $149,999	Married	Progressive	Non-minority	Non-minority	Yes	Slightly	Moderately	Moderately	Probably yes		No	Yes
482	Hospital bed	No	Patient B	Latoya Jekins	Female	Black	High income	No children	1	Minority	0.9	Ana Paola Sanchez	Female	Latino	Median income	Underage children	0	Minority	Yes	Yes	2041	80421	18 - 34	Female	White	No children	Professional degree	Working full time	$100,000 - $149,999	Married	Progressive	Non-minority	Non-minority	Yes	Slightly	Moderately	Moderately	Probably yes		No	Yes
485	Ventilator	Yes	Patient A	Jose Rodriguez	Male	Latino	Low income	No children	1	Minority	0.53	Ana Paola Sanchez	Female	Latino	Low income	No children	1	Minority	Yes	Yes	483	75050	18 - 34	Female	Hispanic or Latino	No children	High school graduate	Not working, looking for work	Less than $10,000	Never married (single)	Independent	Minority	Minority	Yes	Very much	Very much	Moderately	Probably yes	Not sure / don't know	Yes	No
485	Ventilator	No	Patient B	Camila Hernandez	Female	Latino	Low income	No children	0	Minority	0.47	Ebony Robinson	Female	Black	High income	No children	0	Minority	Yes	Yes	483	75050	18 - 34	Female	Hispanic or Latino	No children	High school graduate	Not working, looking for work	Less than $10,000	Never married (single)	Independent	Minority	Minority	Yes	Very much	Very much	Moderately	Probably yes	Not sure / don't know	Yes	No
485	Hospital bed	Yes	Patient A	Hannah Sullivan	Female	White	High income	No children	1	Non-minority	0.67	Chad Wood	Male	White	High income	No children	0	Non-minority	Yes	Yes	483	75050	18 - 34	Female	Hispanic or Latino	No children	High school graduate	Not working, looking for work	Less than $10,000	Never married (single)	Independent	Minority	Minority	Yes	Very much	Very much	Moderately	Probably yes	Not sure / don't know	Yes	No
485	Hospital bed	No	Patient B	Heather Baker	Female	White	High income	No children	0	Non-minority	0.33	Juan Martinez	Male	Latino	High income	No children	1	Minority	Yes	Yes	483	75050	18 - 34	Female	Hispanic or Latino	No children	High school graduate	Not working, looking for work	Less than $10,000	Never married (single)	Independent	Minority	Minority	Yes	Very much	Very much	Moderately	Probably yes	Not sure / don't know	Yes	No
486	Ventilator	No	Patient A	Todd Miller	Male	White	High income	No children	0	Non-minority	0.79	Ebony Robinson	Female	Black	High income	Underage children	1	Minority	Yes	Yes	387	12182	18 - 34	Female	Hispanic or Latino,Native American	Underage children	High school graduate	Not working, not looking for paid work	$20,000 - $29,999	Never married (single)	Independent	Minority	Minority	Yes	Very much	Moderately	Very much	Not sure / don't know		No	No
486	Ventilator	Yes	Patient B	Latoya Jekins	Female	Black	Median income	No children	1	Minority	0.21	Juan Martinez	Male	Latino	High income	Underage children	0	Minority	Yes	Yes	387	12182	18 - 34	Female	Hispanic or Latino,Native American	Underage children	High school graduate	Not working, not looking for paid work	$20,000 - $29,999	Never married (single)	Independent	Minority	Minority	Yes	Very much	Moderately	Very much	Not sure / don't know		No	No
486	Hospital bed	Yes	Patient A	Kareem Thomas	Male	Black	Low income	Underage children	0	Minority	0.91	Tyron Williams	Male	Black	Median income	Underage children	1	Minority	Yes	Yes	387	12182	18 - 34	Female	Hispanic or Latino,Native American	Underage children	High school graduate	Not working, not looking for paid work	$20,000 - $29,999	Never married (single)	Independent	Minority	Minority	Yes	Very much	Moderately	Very much	Not sure / don't know		No	No
486	Hospital bed	No	Patient B	Jamar Harris	Male	Black	Median income	Underage children	1	Minority	0.09	Amy Cook	Female	White	Median income	Underage children	0	Non-minority	Yes	Yes	387	12182	18 - 34	Female	Hispanic or Latino,Native American	Underage children	High school graduate	Not working, not looking for paid work	$20,000 - $29,999	Never married (single)	Independent	Minority	Minority	Yes	Very much	Moderately	Very much	Not sure / don't know		No	No
487	Ventilator	No	Patient A	Shanice Jones	Female	Black	High income	Underage children	0	Minority	0.62	Jada Jackson	Female	Black	Low income	Underage children	1	Minority	Yes	Yes	164	11011	55+	Male	Black	No children	Some college	Working full time	$60,000 - $69,999	Widowed	Conservative	Minority	Minority	Yes	Slightly	Very much	Not at all	Probably not		No	Yes
487	Ventilator	Yes	Patient B	Carlos Lopez	Male	Latino	High income	Underage children	1	Minority	0.38	Luciana Gonzales	Female	Latino	Low income	Underage children	0	Minority	Yes	Yes	164	11011	55+	Male	Black	No children	Some college	Working full time	$60,000 - $69,999	Widowed	Conservative	Minority	Minority	Yes	Slightly	Very much	Not at all	Probably not		No	Yes
487	Hospital bed	Yes	Patient A	Maria Jose Gomez	Female	Latino	High income	Underage children	1	Minority	0.4	Pedro Ramirez	Male	Latino	Median income	Underage children	0	Minority	Yes	Yes	164	11011	55+	Male	Black	No children	Some college	Working full time	$60,000 - $69,999	Widowed	Conservative	Minority	Minority	Yes	Slightly	Very much	Not at all	Probably not		No	Yes
487	Hospital bed	No	Patient B	Connor Peterson	Male	White	High income	Underage children	0	Non-minority	0.6	Deshawn Green	Male	Black	Median income	Underage children	1	Minority	Yes	Yes	164	11011	55+	Male	Black	No children	Some college	Working full time	$60,000 - $69,999	Widowed	Conservative	Minority	Minority	Yes	Slightly	Very much	Not at all	Probably not		No	Yes
491	Ventilator	Yes	Patient A	Carlos Lopez	Male	Latino	Median income	Underage children	0	Minority	0.46	Ana Paola Sanchez	Female	Latino	Low income	No children	0	Minority	Yes	Yes	86	14304	18 - 34	Female	Hispanic or Latino	Underage children	2 year degree	Not working, temporary unpaid leave	$50,000 - $59,999	Married	Progressive	Minority	Minority	Yes	Moderately	Moderately	Moderately	Probably yes		Yes	No
491	Ventilator	No	Patient B	Shanice Jones	Female	Black	Low income	Underage children	1	Minority	0.54	Tyron Williams	Male	Black	High income	No children	1	Minority	Yes	Yes	86	14304	18 - 34	Female	Hispanic or Latino	Underage children	2 year degree	Not working, temporary unpaid leave	$50,000 - $59,999	Married	Progressive	Minority	Minority	Yes	Moderately	Moderately	Moderately	Probably yes		Yes	No
491	Hospital bed	Yes	Patient A	Hannah Sullivan	Female	White	High income	Underage children	0	Non-minority	0.5	Greg Murphy	Male	White	Median income	Underage children	1	Non-minority	Yes	Yes	86	14304	18 - 34	Female	Hispanic or Latino	Underage children	2 year degree	Not working, temporary unpaid leave	$50,000 - $59,999	Married	Progressive	Minority	Minority	Yes	Moderately	Moderately	Moderately	Probably yes		Yes	No
491	Hospital bed	No	Patient B	Todd Miller	Male	White	High income	Underage children	1	Non-minority	0.5	Pedro Ramirez	Male	Latino	Low income	Underage children	0	Minority	Yes	Yes	86	14304	18 - 34	Female	Hispanic or Latino	Underage children	2 year degree	Not working, temporary unpaid leave	$50,000 - $59,999	Married	Progressive	Minority	Minority	Yes	Moderately	Moderately	Moderately	Probably yes		Yes	No
496	Ventilator	No	Patient A	Todd Miller	Male	White	Median income	No children	0	Non-minority	0.59	Chad Wood	Male	White	Median income	Underage children	1	Non-minority	Yes	Yes	702	85710	18 - 34	Female	Hispanic or Latino	Underage children	High school graduate	Not working, not looking for paid work	$20,000 - $29,999	Married	Progressive	Minority	Minority	Yes	Moderately	Moderately	Very much	Definitely yes		No	No
496	Ventilator	Yes	Patient B	Jamar Harris	Male	Black	Median income	No children	1	Minority	0.41	Deshawn Green	Male	Black	Low income	Underage children	0	Minority	Yes	Yes	702	85710	18 - 34	Female	Hispanic or Latino	Underage children	High school graduate	Not working, not looking for paid work	$20,000 - $29,999	Married	Progressive	Minority	Minority	Yes	Moderately	Moderately	Very much	Definitely yes		No	No
496	Hospital bed	No	Patient A	Carlos Lopez	Male	Latino	Median income	No children	0	Minority	0.45	Tyron Williams	Male	Black	Low income	Underage children	0	Minority	Yes	Yes	702	85710	18 - 34	Female	Hispanic or Latino	Underage children	High school graduate	Not working, not looking for paid work	$20,000 - $29,999	Married	Progressive	Minority	Minority	Yes	Moderately	Moderately	Very much	Definitely yes		No	No
496	Hospital bed	Yes	Patient B	Jose Rodriguez	Male	Latino	Low income	No children	1	Minority	0.55	Juan Martinez	Male	Latino	Median income	Underage children	1	Minority	Yes	Yes	702	85710	18 - 34	Female	Hispanic or Latino	Underage children	High school graduate	Not working, not looking for paid work	$20,000 - $29,999	Married	Progressive	Minority	Minority	Yes	Moderately	Moderately	Very much	Definitely yes		No	No
500	Ventilator	Yes	Patient A	Jamar Harris	Male	Black	High income	No children	1	Minority	0.5	Jada Jackson	Female	Black	Low income	No children	0	Minority	Yes	Yes	436	78541	18 - 34	Female	Hispanic or Latino	Underage children	High school graduate	Working part time	Less than $10,000	Cohabiting	Independent	Minority	Minority	Yes	Very much	Moderately	Slightly	Definitely not		No	No
500	Ventilator	No	Patient B	Todd Miller	Male	White	Low income	No children	0	Non-minority	0.5	Tyron Williams	Male	Black	Median income	No children	1	Minority	Yes	Yes	436	78541	18 - 34	Female	Hispanic or Latino	Underage children	High school graduate	Working part time	Less than $10,000	Cohabiting	Independent	Minority	Minority	Yes	Very much	Moderately	Slightly	Definitely not		No	No
500	Hospital bed	Yes	Patient A	Camila Hernandez	Female	Latino	Median income	No children	1	Minority	0.56	Abigail Myers	Female	White	Median income	Underage children	0	Non-minority	Yes	Yes	436	78541	18 - 34	Female	Hispanic or Latino	Underage children	High school graduate	Working part time	Less than $10,000	Cohabiting	Independent	Minority	Minority	Yes	Very much	Moderately	Slightly	Definitely not		No	No
500	Hospital bed	No	Patient B	Kareem Thomas	Male	Black	Low income	No children	0	Minority	0.44	Ana Paola Sanchez	Female	Latino	High income	Underage children	1	Minority	Yes	Yes	436	78541	18 - 34	Female	Hispanic or Latino	Underage children	High school graduate	Working part time	Less than $10,000	Cohabiting	Independent	Minority	Minority	Yes	Very much	Moderately	Slightly	Definitely not		No	No
504	Ventilator	Yes	Patient A	Shanice Jones	Female	Black	Low income	No children	1	Minority	0.7	Amy Cook	Female	White	Median income	Underage children	1	Non-minority	Yes	Yes	436	75287	18 - 34	Female	Hispanic or Latino	No children	4 year degree	Working full time	$50,000 - $59,999	Never married (single)	Progressive	Minority	Minority	Yes	Moderately	Slightly	Very much	Definitely yes		No	No
504	Ventilator	No	Patient B	Carlos Lopez	Male	Latino	High income	No children	0	Minority	0.3	Chad Wood	Male	White	Low income	Underage children	0	Non-minority	Yes	Yes	436	75287	18 - 34	Female	Hispanic or Latino	No children	4 year degree	Working full time	$50,000 - $59,999	Never married (single)	Progressive	Minority	Minority	Yes	Moderately	Slightly	Very much	Definitely yes		No	No
504	Hospital bed	No	Patient A	Hannah Sullivan	Female	White	Median income	Underage children	0	Non-minority	0.75	Pedro Ramirez	Male	Latino	Low income	Underage children	1	Minority	Yes	Yes	436	75287	18 - 34	Female	Hispanic or Latino	No children	4 year degree	Working full time	$50,000 - $59,999	Never married (single)	Progressive	Minority	Minority	Yes	Moderately	Slightly	Very much	Definitely yes		No	No
504	Hospital bed	Yes	Patient B	Todd Miller	Male	White	Median income	Underage children	1	Non-minority	0.25	Ana Paola Sanchez	Female	Latino	Low income	Underage children	0	Minority	Yes	Yes	436	75287	18 - 34	Female	Hispanic or Latino	No children	4 year degree	Working full time	$50,000 - $59,999	Never married (single)	Progressive	Minority	Minority	Yes	Moderately	Slightly	Very much	Definitely yes		No	No
507	Ventilator	Yes	Patient A	Maria Jose Gomez	Female	Latino	Median income	Underage children	0	Minority	0.77	Luciana Gonzales	Female	Latino	High income	Underage children	1	Minority	Yes	Yes	635	79932	55+	Female	Hispanic or Latino	Underage children	Some college	Working full time	$30,000 - $39,999	Separated	Conservative	Minority	Minority	Yes	Very much	Very much	Very much	Definitely yes		Yes	No
507	Ventilator	No	Patient B	Carlos Lopez	Male	Latino	Median income	Underage children	1	Minority	0.23	Jada Jackson	Female	Black	Median income	Underage children	0	Minority	Yes	Yes	635	79932	55+	Female	Hispanic or Latino	Underage children	Some college	Working full time	$30,000 - $39,999	Separated	Conservative	Minority	Minority	Yes	Very much	Very much	Very much	Definitely yes		Yes	No
507	Hospital bed	Yes	Patient A	Todd Miller	Male	White	Low income	No children	1	Non-minority	0.65	Chad Wood	Male	White	High income	Underage children	1	Non-minority	Yes	Yes	635	79932	55+	Female	Hispanic or Latino	Underage children	Some college	Working full time	$30,000 - $39,999	Separated	Conservative	Minority	Minority	Yes	Very much	Very much	Very much	Definitely yes		Yes	No
507	Hospital bed	No	Patient B	Hannah Sullivan	Female	White	High income	No children	0	Non-minority	0.35	Deshawn Green	Male	Black	High income	Underage children	0	Minority	Yes	Yes	635	79932	55+	Female	Hispanic or Latino	Underage children	Some college	Working full time	$30,000 - $39,999	Separated	Conservative	Minority	Minority	Yes	Very much	Very much	Very much	Definitely yes		Yes	No
508	Ventilator	Yes	Patient A	Maria Jose Gomez	Female	Latino	High income	No children	0	Minority	0.52	Luciana Gonzales	Female	Latino	Median income	Underage children	1	Minority	Yes	Yes	904	89011	18 - 34	Male	Hispanic or Latino	Underage children	2 year degree	Working full time	$70,000 - $79,999	Never married (single)	Independent	Minority	Minority	Yes	Very much	Very much	Very much	Definitely yes		No	No
508	Ventilator	No	Patient B	Hannah Sullivan	Female	White	Median income	No children	1	Non-minority	0.48	Juan Martinez	Male	Latino	Low income	Underage children	0	Minority	Yes	Yes	904	89011	18 - 34	Male	Hispanic or Latino	Underage children	2 year degree	Working full time	$70,000 - $79,999	Never married (single)	Independent	Minority	Minority	Yes	Very much	Very much	Very much	Definitely yes		No	No
508	Hospital bed	Yes	Patient A	Jamar Harris	Male	Black	High income	No children	1	Minority	0.48	Chad Wood	Male	White	High income	No children	1	Non-minority	Yes	Yes	904	89011	18 - 34	Male	Hispanic or Latino	Underage children	2 year degree	Working full time	$70,000 - $79,999	Never married (single)	Independent	Minority	Minority	Yes	Very much	Very much	Very much	Definitely yes		No	No
508	Hospital bed	No	Patient B	Todd Miller	Male	White	Median income	No children	0	Non-minority	0.52	Jada Jackson	Female	Black	Low income	No children	0	Minority	Yes	Yes	904	89011	18 - 34	Male	Hispanic or Latino	Underage children	2 year degree	Working full time	$70,000 - $79,999	Never married (single)	Independent	Minority	Minority	Yes	Very much	Very much	Very much	Definitely yes		No	No
509	Ventilator	Yes	Patient A	Camila Hernandez	Female	Latino	High income	Underage children	0	Minority	1	Greg Murphy	Male	White	High income	Underage children	0	Non-minority	Yes	Yes	318	7522	18 - 34	Female	Hispanic or Latino	No children	Less than high school	Other	Less than $10,000	Never married (single)	None of the above	Minority	Minority	Yes	Moderately	Very much	Moderately	Probably yes		No	No
509	Ventilator	No	Patient B	Heather Baker	Female	White	Median income	Underage children	1	Non-minority	0	Luciana Gonzales	Female	Latino	High income	Underage children	1	Minority	Yes	Yes	318	7522	18 - 34	Female	Hispanic or Latino	No children	Less than high school	Other	Less than $10,000	Never married (single)	None of the above	Minority	Minority	Yes	Moderately	Very much	Moderately	Probably yes		No	No
509	Hospital bed	No	Patient A	Shanice Jones	Female	Black	High income	Underage children	0	Minority	0	Deshawn Green	Male	Black	Median income	No children	0	Minority	Yes	Yes	318	7522	18 - 34	Female	Hispanic or Latino	No children	Less than high school	Other	Less than $10,000	Never married (single)	None of the above	Minority	Minority	Yes	Moderately	Very much	Moderately	Probably yes		No	No
509	Hospital bed	Yes	Patient B	Connor Peterson	Male	White	High income	Underage children	1	Non-minority	1	Pedro Ramirez	Male	Latino	Low income	No children	1	Minority	Yes	Yes	318	7522	18 - 34	Female	Hispanic or Latino	No children	Less than high school	Other	Less than $10,000	Never married (single)	None of the above	Minority	Minority	Yes	Moderately	Very much	Moderately	Probably yes		No	No
510	Ventilator	Yes	Patient A	Connor Peterson	Male	White	High income	No children	1	Non-minority	0.62	Chad Wood	Male	White	High income	No children	1	Non-minority	Yes	Yes	1273	10002	35 - 54	Male	White	Underage children	Doctorate	Working full time	$70,000 - $79,999	Married	Independent	Non-minority	Non-minority	Yes	Very much	Very much	Very much	Definitely yes		No	Yes
510	Ventilator	No	Patient B	Jose Rodriguez	Male	Latino	High income	No children	0	Minority	0.38	Greg Murphy	Male	White	High income	No children	0	Non-minority	Yes	Yes	1273	10002	35 - 54	Male	White	Underage children	Doctorate	Working full time	$70,000 - $79,999	Married	Independent	Non-minority	Non-minority	Yes	Very much	Very much	Very much	Definitely yes		No	Yes
510	Hospital bed	Yes	Patient A	Hannah Sullivan	Female	White	High income	Underage children	0	Non-minority	0.43	Juan Martinez	Male	Latino	High income	No children	1	Minority	Yes	Yes	1273	10002	35 - 54	Male	White	Underage children	Doctorate	Working full time	$70,000 - $79,999	Married	Independent	Non-minority	Non-minority	Yes	Very much	Very much	Very much	Definitely yes		No	Yes
510	Hospital bed	No	Patient B	Heather Baker	Female	White	Median income	Underage children	1	Non-minority	0.57	Tyron Williams	Male	Black	Median income	No children	0	Minority	Yes	Yes	1273	10002	35 - 54	Male	White	Underage children	Doctorate	Working full time	$70,000 - $79,999	Married	Independent	Non-minority	Non-minority	Yes	Very much	Very much	Very much	Definitely yes		No	Yes
511	Ventilator	Yes	Patient A	Jose Rodriguez	Male	Latino	Median income	No children	1	Minority	0.51	Luciana Gonzales	Female	Latino	High income	No children	0	Minority	Yes	Yes	121	85001	18 - 34	Female	Hispanic or Latino	No children	High school graduate	Working part time	$10,000 - $19,999	Never married (single)	Independent	Minority	Minority	Yes	Very much	Very much	Very much	Probably yes		Yes	Yes
511	Ventilator	No	Patient B	Camila Hernandez	Female	Latino	Low income	No children	0	Minority	0.49	Jada Jackson	Female	Black	Low income	No children	1	Minority	Yes	Yes	121	85001	18 - 34	Female	Hispanic or Latino	No children	High school graduate	Working part time	$10,000 - $19,999	Never married (single)	Independent	Minority	Minority	Yes	Very much	Very much	Very much	Probably yes		Yes	Yes
511	Hospital bed	No	Patient A	Hannah Sullivan	Female	White	High income	Underage children	1	Non-minority	0.26	Tyron Williams	Male	Black	High income	No children	0	Minority	Yes	Yes	121	85001	18 - 34	Female	Hispanic or Latino	No children	High school graduate	Working part time	$10,000 - $19,999	Never married (single)	Independent	Minority	Minority	Yes	Very much	Very much	Very much	Probably yes		Yes	Yes
511	Hospital bed	Yes	Patient B	Shanice Jones	Female	Black	Median income	Underage children	0	Minority	0.74	Greg Murphy	Male	White	Low income	No children	1	Non-minority	Yes	Yes	121	85001	18 - 34	Female	Hispanic or Latino	No children	High school graduate	Working part time	$10,000 - $19,999	Never married (single)	Independent	Minority	Minority	Yes	Very much	Very much	Very much	Probably yes		Yes	Yes
512	Ventilator	No	Patient A	Todd Miller	Male	White	Median income	Underage children	1	Non-minority	0.37	Luciana Gonzales	Female	Latino	High income	No children	1	Minority	Yes	Yes	465	32810	18 - 34	Female	White	No children	Some college	Not working, temporary unpaid leave	$10,000 - $19,999	Divorced	Independent	Non-minority	Non-minority	Yes	Very much	Not sure / don't know	Very much	Definitely yes		Yes	No
512	Ventilator	Yes	Patient B	Latoya Jekins	Female	Black	High income	Underage children	0	Minority	0.63	Greg Murphy	Male	White	Median income	No children	0	Non-minority	Yes	Yes	465	32810	18 - 34	Female	White	No children	Some college	Not working, temporary unpaid leave	$10,000 - $19,999	Divorced	Independent	Non-minority	Non-minority	Yes	Very much	Not sure / don't know	Very much	Definitely yes		Yes	No
512	Hospital bed	No	Patient A	Jose Rodriguez	Male	Latino	Median income	No children	0	Minority	0.81	Pedro Ramirez	Male	Latino	Median income	Underage children	1	Minority	Yes	Yes	465	32810	18 - 34	Female	White	No children	Some college	Not working, temporary unpaid leave	$10,000 - $19,999	Divorced	Independent	Non-minority	Non-minority	Yes	Very much	Not sure / don't know	Very much	Definitely yes		Yes	No
512	Hospital bed	Yes	Patient B	Camila Hernandez	Female	Latino	Low income	No children	1	Minority	0.19	Juan Martinez	Male	Latino	Low income	Underage children	0	Minority	Yes	Yes	465	32810	18 - 34	Female	White	No children	Some college	Not working, temporary unpaid leave	$10,000 - $19,999	Divorced	Independent	Non-minority	Non-minority	Yes	Very much	Not sure / don't know	Very much	Definitely yes		Yes	No
513	Ventilator	No	Patient A	Maria Jose Gomez	Female	Latino	Low income	Underage children	1	Minority	0.7	Juan Martinez	Male	Latino	Low income	Underage children	0	Minority	Yes	Yes	2256	33021	35 - 54	Female	White	Underage children	2 year degree	Not working, temporary unpaid leave	$80,000 - $89,999	Married	Independent	Non-minority	Non-minority	Yes	Very much	Very much	Very much	Definitely yes		Yes	No
513	Ventilator	Yes	Patient B	Jamar Harris	Male	Black	High income	Underage children	0	Minority	0.3	Pedro Ramirez	Male	Latino	Median income	Underage children	1	Minority	Yes	Yes	2256	33021	35 - 54	Female	White	Underage children	2 year degree	Not working, temporary unpaid leave	$80,000 - $89,999	Married	Independent	Non-minority	Non-minority	Yes	Very much	Very much	Very much	Definitely yes		Yes	No
513	Hospital bed	No	Patient A	Carlos Lopez	Male	Latino	Median income	Underage children	1	Minority	0.78	Jada Jackson	Female	Black	Median income	Underage children	0	Minority	Yes	Yes	2256	33021	35 - 54	Female	White	Underage children	2 year degree	Not working, temporary unpaid leave	$80,000 - $89,999	Married	Independent	Non-minority	Non-minority	Yes	Very much	Very much	Very much	Definitely yes		Yes	No
513	Hospital bed	Yes	Patient B	Todd Miller	Male	White	Low income	Underage children	0	Non-minority	0.22	Abigail Myers	Female	White	High income	Underage children	1	Non-minority	Yes	Yes	2256	33021	35 - 54	Female	White	Underage children	2 year degree	Not working, temporary unpaid leave	$80,000 - $89,999	Married	Independent	Non-minority	Non-minority	Yes	Very much	Very much	Very much	Definitely yes		Yes	No
521	Ventilator	No	Patient A	Hannah Sullivan	Female	White	Low income	Underage children	0	Non-minority	0.55	Jada Jackson	Female	Black	High income	No children	1	Minority	Yes	Yes	421	33173	18 - 34	Female	Hispanic or Latino	Underage children	4 year degree	Working full time	$50,000 - $59,999	Cohabiting	None of the above	Minority	Minority	Yes	Moderately	Slightly	Very much	Not sure / don't know		No	No
521	Ventilator	Yes	Patient B	Heather Baker	Female	White	High income	Underage children	1	Non-minority	0.45	Ebony Robinson	Female	Black	High income	No children	0	Minority	Yes	Yes	421	33173	18 - 34	Female	Hispanic or Latino	Underage children	4 year degree	Working full time	$50,000 - $59,999	Cohabiting	None of the above	Minority	Minority	Yes	Moderately	Slightly	Very much	Not sure / don't know		No	No
521	Hospital bed	No	Patient A	Shanice Jones	Female	Black	High income	Underage children	0	Minority	0.74	Ana Paola Sanchez	Female	Latino	Low income	No children	1	Minority	Yes	Yes	421	33173	18 - 34	Female	Hispanic or Latino	Underage children	4 year degree	Working full time	$50,000 - $59,999	Cohabiting	None of the above	Minority	Minority	Yes	Moderately	Slightly	Very much	Not sure / don't know		No	No
521	Hospital bed	Yes	Patient B	Latoya Jekins	Female	Black	High income	Underage children	1	Minority	0.26	Tyron Williams	Male	Black	High income	No children	0	Minority	Yes	Yes	421	33173	18 - 34	Female	Hispanic or Latino	Underage children	4 year degree	Working full time	$50,000 - $59,999	Cohabiting	None of the above	Minority	Minority	Yes	Moderately	Slightly	Very much	Not sure / don't know		No	No
522	Ventilator	No	Patient A	Connor Peterson	Male	White	Median income	No children	1	Non-minority	0.53	Deshawn Green	Male	Black	Low income	Underage children	0	Minority	Yes	Yes	122	77083	18 - 34	Female	Black,Hispanic or Latino	No children	Professional degree	Working full time	$90,000 - $99,999	Widowed	Independent	Minority	Minority	Yes	Moderately	Slightly	Moderately	Probably yes		No	Yes
522	Ventilator	Yes	Patient B	Heather Baker	Female	White	Median income	No children	0	Non-minority	0.47	Chad Wood	Male	White	Low income	Underage children	1	Non-minority	Yes	Yes	122	77083	18 - 34	Female	Black,Hispanic or Latino	No children	Professional degree	Working full time	$90,000 - $99,999	Widowed	Independent	Minority	Minority	Yes	Moderately	Slightly	Moderately	Probably yes		No	Yes
522	Hospital bed	Yes	Patient A	Hannah Sullivan	Female	White	Low income	Underage children	1	Non-minority	0.37	Juan Martinez	Male	Latino	High income	Underage children	0	Minority	Yes	Yes	122	77083	18 - 34	Female	Black,Hispanic or Latino	No children	Professional degree	Working full time	$90,000 - $99,999	Widowed	Independent	Minority	Minority	Yes	Moderately	Slightly	Moderately	Probably yes		No	Yes
522	Hospital bed	No	Patient B	Shanice Jones	Female	Black	Low income	Underage children	0	Minority	0.63	Pedro Ramirez	Male	Latino	High income	Underage children	1	Minority	Yes	Yes	122	77083	18 - 34	Female	Black,Hispanic or Latino	No children	Professional degree	Working full time	$90,000 - $99,999	Widowed	Independent	Minority	Minority	Yes	Moderately	Slightly	Moderately	Probably yes		No	Yes
523	Ventilator	No	Patient A	Carlos Lopez	Male	Latino	Low income	Underage children	1	Minority	0.78	Amy Cook	Female	White	Median income	No children	0	Non-minority	Yes	Yes	532	90004	18 - 34	Male	White	Underage children	4 year degree	Working full time	$100,000 - $149,999	Married	Conservative	Non-minority	Non-minority	Yes	Very much	Very much	Very much	Definitely yes		Yes	Yes
523	Ventilator	Yes	Patient B	Maria Jose Gomez	Female	Latino	Median income	Underage children	0	Minority	0.22	Abigail Myers	Female	White	Low income	No children	1	Non-minority	Yes	Yes	532	90004	18 - 34	Male	White	Underage children	4 year degree	Working full time	$100,000 - $149,999	Married	Conservative	Non-minority	Non-minority	Yes	Very much	Very much	Very much	Definitely yes		Yes	Yes
523	Hospital bed	No	Patient A	Connor Peterson	Male	White	Median income	No children	1	Non-minority	0.14	Luciana Gonzales	Female	Latino	Low income	Underage children	0	Minority	Yes	Yes	532	90004	18 - 34	Male	White	Underage children	4 year degree	Working full time	$100,000 - $149,999	Married	Conservative	Non-minority	Non-minority	Yes	Very much	Very much	Very much	Definitely yes		Yes	Yes
523	Hospital bed	Yes	Patient B	Kareem Thomas	Male	Black	Low income	No children	0	Minority	0.86	Greg Murphy	Male	White	Low income	Underage children	1	Non-minority	Yes	Yes	532	90004	18 - 34	Male	White	Underage children	4 year degree	Working full time	$100,000 - $149,999	Married	Conservative	Non-minority	Non-minority	Yes	Very much	Very much	Very much	Definitely yes		Yes	Yes
526	Ventilator	No	Patient A	Latoya Jekins	Female	Black	Low income	No children	1	Minority	0.44	Pedro Ramirez	Male	Latino	Median income	No children	1	Minority	Yes	Yes	481	33626	18 - 34	Male	Black,White	No children	4 year degree	Working full time	$40,000 - $49,999	Cohabiting	Independent	Non-minority	Minority	Yes	Very much	Very much	Very much	Definitely yes		Yes	No
526	Ventilator	Yes	Patient B	Kareem Thomas	Male	Black	High income	No children	0	Minority	0.56	Jada Jackson	Female	Black	Low income	No children	0	Minority	Yes	Yes	481	33626	18 - 34	Male	Black,White	No children	4 year degree	Working full time	$40,000 - $49,999	Cohabiting	Independent	Non-minority	Minority	Yes	Very much	Very much	Very much	Definitely yes		Yes	No
526	Hospital bed	No	Patient A	Heather Baker	Female	White	High income	Underage children	0	Non-minority	0.39	Deshawn Green	Male	Black	Median income	Underage children	0	Minority	Yes	Yes	481	33626	18 - 34	Male	Black,White	No children	4 year degree	Working full time	$40,000 - $49,999	Cohabiting	Independent	Non-minority	Minority	Yes	Very much	Very much	Very much	Definitely yes		Yes	No
526	Hospital bed	Yes	Patient B	Camila Hernandez	Female	Latino	Low income	Underage children	1	Minority	0.61	Abigail Myers	Female	White	Median income	Underage children	1	Non-minority	Yes	Yes	481	33626	18 - 34	Male	Black,White	No children	4 year degree	Working full time	$40,000 - $49,999	Cohabiting	Independent	Non-minority	Minority	Yes	Very much	Very much	Very much	Definitely yes		Yes	No
528	Ventilator	Yes	Patient A	Shanice Jones	Female	Black	Median income	Underage children	0	Minority	0.12	Abigail Myers	Female	White	Median income	No children	1	Non-minority	Yes	Yes	231	17003	35 - 54	Female	Other	Underage children	High school graduate	Working full time	$20,000 - $29,999	Cohabiting	Conservative	Minority	Minority	Yes	Very much	Very much	Very much	Definitely yes		Yes	No
528	Ventilator	No	Patient B	Carlos Lopez	Male	Latino	High income	Underage children	1	Minority	0.88	Juan Martinez	Male	Latino	High income	No children	0	Minority	Yes	Yes	231	17003	35 - 54	Female	Other	Underage children	High school graduate	Working full time	$20,000 - $29,999	Cohabiting	Conservative	Minority	Minority	Yes	Very much	Very much	Very much	Definitely yes		Yes	No
528	Hospital bed	Yes	Patient A	Connor Peterson	Male	White	High income	Underage children	1	Non-minority	1	Ebony Robinson	Female	Black	High income	Underage children	0	Minority	Yes	Yes	231	17003	35 - 54	Female	Other	Underage children	High school graduate	Working full time	$20,000 - $29,999	Cohabiting	Conservative	Minority	Minority	Yes	Very much	Very much	Very much	Definitely yes		Yes	No
528	Hospital bed	No	Patient B	Kareem Thomas	Male	Black	Low income	Underage children	0	Minority	0	Jada Jackson	Female	Black	Low income	Underage children	1	Minority	Yes	Yes	231	17003	35 - 54	Female	Other	Underage children	High school graduate	Working full time	$20,000 - $29,999	Cohabiting	Conservative	Minority	Minority	Yes	Very much	Very much	Very much	Definitely yes		Yes	No
530	Ventilator	No	Patient A	Carlos Lopez	Male	Latino	High income	Underage children	0	Minority	0.2	Pedro Ramirez	Male	Latino	Low income	Underage children	0	Minority	Yes	Yes	445	89131	18 - 34	Female	Hispanic or Latino	No children	High school graduate	Working full time	$100,000 - $149,999	Never married (single)	Independent	Minority	Minority	Yes	Slightly	Slightly	Very much	Probably yes		Yes	No
530	Ventilator	Yes	Patient B	Jose Rodriguez	Male	Latino	Low income	Underage children	1	Minority	0.8	Greg Murphy	Male	White	Low income	Underage children	1	Non-minority	Yes	Yes	445	89131	18 - 34	Female	Hispanic or Latino	No children	High school graduate	Working full time	$100,000 - $149,999	Never married (single)	Independent	Minority	Minority	Yes	Slightly	Slightly	Very much	Probably yes		Yes	No
530	Hospital bed	No	Patient A	Heather Baker	Female	White	High income	Underage children	0	Non-minority	0.77	Juan Martinez	Male	Latino	Median income	No children	0	Minority	Yes	Yes	445	89131	18 - 34	Female	Hispanic or Latino	No children	High school graduate	Working full time	$100,000 - $149,999	Never married (single)	Independent	Minority	Minority	Yes	Slightly	Slightly	Very much	Probably yes		Yes	No
530	Hospital bed	Yes	Patient B	Connor Peterson	Male	White	Median income	Underage children	1	Non-minority	0.23	Ebony Robinson	Female	Black	High income	No children	1	Minority	Yes	Yes	445	89131	18 - 34	Female	Hispanic or Latino	No children	High school graduate	Working full time	$100,000 - $149,999	Never married (single)	Independent	Minority	Minority	Yes	Slightly	Slightly	Very much	Probably yes		Yes	No
531	Ventilator	No	Patient A	Heather Baker	Female	White	Median income	No children	0	Non-minority	0.77	Amy Cook	Female	White	Low income	No children	1	Non-minority	Yes	Yes	801	28054	35 - 54	Male	White	Underage children	4 year degree	Working full time	$100,000 - $149,999	Married	Conservative	Non-minority	Non-minority	Yes	Very much	Very much	Very much	Definitely yes		No	Yes
531	Ventilator	Yes	Patient B	Carlos Lopez	Male	Latino	High income	No children	1	Minority	0.23	Pedro Ramirez	Male	Latino	High income	No children	0	Minority	Yes	Yes	801	28054	35 - 54	Male	White	Underage children	4 year degree	Working full time	$100,000 - $149,999	Married	Conservative	Non-minority	Non-minority	Yes	Very much	Very much	Very much	Definitely yes		No	Yes
531	Hospital bed	No	Patient A	Shanice Jones	Female	Black	Median income	No children	0	Minority	0.54	Abigail Myers	Female	White	Median income	Underage children	0	Non-minority	Yes	Yes	801	28054	35 - 54	Male	White	Underage children	4 year degree	Working full time	$100,000 - $149,999	Married	Conservative	Non-minority	Non-minority	Yes	Very much	Very much	Very much	Definitely yes		No	Yes
531	Hospital bed	Yes	Patient B	Connor Peterson	Male	White	Low income	No children	1	Non-minority	0.46	Greg Murphy	Male	White	Low income	Underage children	1	Non-minority	Yes	Yes	801	28054	35 - 54	Male	White	Underage children	4 year degree	Working full time	$100,000 - $149,999	Married	Conservative	Non-minority	Non-minority	Yes	Very much	Very much	Very much	Definitely yes		No	Yes
532	Ventilator	No	Patient A	Jamar Harris	Male	Black	Median income	No children	1	Minority	0.55	Amy Cook	Female	White	Low income	Underage children	1	Non-minority	Yes	Yes	218	29617	18 - 34	Male	Hispanic or Latino	No children	Some college	Other	$30,000 - $39,999	Never married (single)	Conservative	Minority	Minority	Yes	Moderately	Very much	Moderately	Might or might not		No	Yes
532	Ventilator	Yes	Patient B	Todd Miller	Male	White	Median income	No children	0	Non-minority	0.45	Chad Wood	Male	White	Median income	Underage children	0	Non-minority	Yes	Yes	218	29617	18 - 34	Male	Hispanic or Latino	No children	Some college	Other	$30,000 - $39,999	Never married (single)	Conservative	Minority	Minority	Yes	Moderately	Very much	Moderately	Might or might not		No	Yes
532	Hospital bed	No	Patient A	Camila Hernandez	Female	Latino	Low income	Underage children	0	Minority	0.44	Tyron Williams	Male	Black	Median income	No children	0	Minority	Yes	Yes	218	29617	18 - 34	Male	Hispanic or Latino	No children	Some college	Other	$30,000 - $39,999	Never married (single)	Conservative	Minority	Minority	Yes	Moderately	Very much	Moderately	Might or might not		No	Yes
532	Hospital bed	Yes	Patient B	Jose Rodriguez	Male	Latino	Median income	Underage children	1	Minority	0.56	Jada Jackson	Female	Black	High income	No children	1	Minority	Yes	Yes	218	29617	18 - 34	Male	Hispanic or Latino	No children	Some college	Other	$30,000 - $39,999	Never married (single)	Conservative	Minority	Minority	Yes	Moderately	Very much	Moderately	Might or might not		No	Yes
533	Ventilator	Yes	Patient A	Kareem Thomas	Male	Black	Low income	Underage children	1	Minority	0.4	Amy Cook	Female	White	Median income	No children	0	Non-minority	Yes	Yes	452	92626	18 - 34	Female	White	No children	4 year degree	Working full time	$40,000 - $49,999	Cohabiting	Progressive	Non-minority	Non-minority	Yes	Slightly	Slightly	Very much	Definitely yes		No	No
533	Ventilator	No	Patient B	Hannah Sullivan	Female	White	Low income	Underage children	0	Non-minority	0.6	Ebony Robinson	Female	Black	High income	No children	1	Minority	Yes	Yes	452	92626	18 - 34	Female	White	No children	4 year degree	Working full time	$40,000 - $49,999	Cohabiting	Progressive	Non-minority	Non-minority	Yes	Slightly	Slightly	Very much	Definitely yes		No	No
533	Hospital bed	Yes	Patient A	Jamar Harris	Male	Black	Low income	Underage children	1	Minority	0.1	Luciana Gonzales	Female	Latino	High income	No children	0	Minority	Yes	Yes	452	92626	18 - 34	Female	White	No children	4 year degree	Working full time	$40,000 - $49,999	Cohabiting	Progressive	Non-minority	Non-minority	Yes	Slightly	Slightly	Very much	Definitely yes		No	No
533	Hospital bed	No	Patient B	Jose Rodriguez	Male	Latino	Low income	Underage children	0	Minority	0.9	Ana Paola Sanchez	Female	Latino	High income	No children	1	Minority	Yes	Yes	452	92626	18 - 34	Female	White	No children	4 year degree	Working full time	$40,000 - $49,999	Cohabiting	Progressive	Non-minority	Non-minority	Yes	Slightly	Slightly	Very much	Definitely yes		No	No
535	Ventilator	Yes	Patient A	Maria Jose Gomez	Female	Latino	Low income	No children	1	Minority	0.7	Jada Jackson	Female	Black	Low income	No children	1	Minority	Yes	Yes	784	90232	35 - 54	Male	Black	Underage children	4 year degree	Not working, temporary unpaid leave	$40,000 - $49,999	Married	Independent	Minority	Minority	Yes	Very much	Very much	Very much	Probably yes		Yes	Yes
535	Ventilator	No	Patient B	Jamar Harris	Male	Black	Median income	No children	0	Minority	0.3	Abigail Myers	Female	White	High income	No children	0	Non-minority	Yes	Yes	784	90232	35 - 54	Male	Black	Underage children	4 year degree	Not working, temporary unpaid leave	$40,000 - $49,999	Married	Independent	Minority	Minority	Yes	Very much	Very much	Very much	Probably yes		Yes	Yes
535	Hospital bed	No	Patient A	Kareem Thomas	Male	Black	High income	Underage children	0	Minority	0.21	Chad Wood	Male	White	High income	Underage children	1	Non-minority	Yes	Yes	784	90232	35 - 54	Male	Black	Underage children	4 year degree	Not working, temporary unpaid leave	$40,000 - $49,999	Married	Independent	Minority	Minority	Yes	Very much	Very much	Very much	Probably yes		Yes	Yes
535	Hospital bed	Yes	Patient B	Carlos Lopez	Male	Latino	Median income	Underage children	1	Minority	0.79	Ana Paola Sanchez	Female	Latino	High income	Underage children	0	Minority	Yes	Yes	784	90232	35 - 54	Male	Black	Underage children	4 year degree	Not working, temporary unpaid leave	$40,000 - $49,999	Married	Independent	Minority	Minority	Yes	Very much	Very much	Very much	Probably yes		Yes	Yes
536	Ventilator	Yes	Patient A	Jose Rodriguez	Male	Latino	Median income	No children	1	Minority	0.5	Amy Cook	Female	White	High income	No children	0	Non-minority	Yes	Yes	544	78516	18 - 34	Male	Hispanic or Latino	Underage children	High school graduate	Working full time	$60,000 - $69,999	Married	Conservative	Minority	Minority	Yes	Very much	Very much	Very much	Probably not		No	No
536	Ventilator	No	Patient B	Carlos Lopez	Male	Latino	High income	No children	0	Minority	0.5	Ebony Robinson	Female	Black	High income	No children	1	Minority	Yes	Yes	544	78516	18 - 34	Male	Hispanic or Latino	Underage children	High school graduate	Working full time	$60,000 - $69,999	Married	Conservative	Minority	Minority	Yes	Very much	Very much	Very much	Probably not		No	No
536	Hospital bed	Yes	Patient A	Connor Peterson	Male	White	Low income	Underage children	1	Non-minority	0.2	Ana Paola Sanchez	Female	Latino	High income	Underage children	1	Minority	Yes	Yes	544	78516	18 - 34	Male	Hispanic or Latino	Underage children	High school graduate	Working full time	$60,000 - $69,999	Married	Conservative	Minority	Minority	Yes	Very much	Very much	Very much	Probably not		No	No
536	Hospital bed	No	Patient B	Shanice Jones	Female	Black	High income	Underage children	0	Minority	0.8	Tyron Williams	Male	Black	Low income	Underage children	0	Minority	Yes	Yes	544	78516	18 - 34	Male	Hispanic or Latino	Underage children	High school graduate	Working full time	$60,000 - $69,999	Married	Conservative	Minority	Minority	Yes	Very much	Very much	Very much	Probably not		No	No
538	Ventilator	No	Patient A	Maria Jose Gomez	Female	Latino	High income	Underage children	0	Minority	1	Chad Wood	Male	White	High income	Underage children	0	Non-minority	Yes	Yes	389	30344	18 - 34	Female	Hispanic or Latino	No children	2 year degree	Working part time	$80,000 - $89,999	Never married (single)	Independent	Minority	Minority	Yes	Very much	Very much	Very much	Probably yes		No	No
538	Ventilator	Yes	Patient B	Jamar Harris	Male	Black	High income	Underage children	1	Minority	0	Deshawn Green	Male	Black	Low income	Underage children	1	Minority	Yes	Yes	389	30344	18 - 34	Female	Hispanic or Latino	No children	2 year degree	Working part time	$80,000 - $89,999	Never married (single)	Independent	Minority	Minority	Yes	Very much	Very much	Very much	Probably yes		No	No
538	Hospital bed	No	Patient A	Jose Rodriguez	Male	Latino	High income	Underage children	0	Minority	0.29	Pedro Ramirez	Male	Latino	High income	No children	1	Minority	Yes	Yes	389	30344	18 - 34	Female	Hispanic or Latino	No children	2 year degree	Working part time	$80,000 - $89,999	Never married (single)	Independent	Minority	Minority	Yes	Very much	Very much	Very much	Probably yes		No	No
538	Hospital bed	Yes	Patient B	Camila Hernandez	Female	Latino	Median income	Underage children	1	Minority	0.71	Amy Cook	Female	White	Low income	No children	0	Non-minority	Yes	Yes	389	30344	18 - 34	Female	Hispanic or Latino	No children	2 year degree	Working part time	$80,000 - $89,999	Never married (single)	Independent	Minority	Minority	Yes	Very much	Very much	Very much	Probably yes		No	No
539	Ventilator	Yes	Patient A	Maria Jose Gomez	Female	Latino	Median income	Underage children	0	Minority	0.69	Jada Jackson	Female	Black	High income	Underage children	0	Minority	Yes	Yes	704	95123	18 - 34	Female	Hispanic or Latino	No children	4 year degree	Working full time	$80,000 - $89,999	Never married (single)	Progressive	Minority	Minority	Yes	Very much	Very much	Very much	Definitely yes		Yes	No
539	Ventilator	No	Patient B	Hannah Sullivan	Female	White	High income	Underage children	1	Non-minority	0.31	Tyron Williams	Male	Black	High income	Underage children	1	Minority	Yes	Yes	704	95123	18 - 34	Female	Hispanic or Latino	No children	4 year degree	Working full time	$80,000 - $89,999	Never married (single)	Progressive	Minority	Minority	Yes	Very much	Very much	Very much	Definitely yes		Yes	No
539	Hospital bed	Yes	Patient A	Jamar Harris	Male	Black	Median income	No children	0	Minority	0.3	Pedro Ramirez	Male	Latino	High income	No children	1	Minority	Yes	Yes	704	95123	18 - 34	Female	Hispanic or Latino	No children	4 year degree	Working full time	$80,000 - $89,999	Never married (single)	Progressive	Minority	Minority	Yes	Very much	Very much	Very much	Definitely yes		Yes	No
539	Hospital bed	No	Patient B	Todd Miller	Male	White	Median income	No children	1	Non-minority	0.7	Deshawn Green	Male	Black	Median income	No children	0	Minority	Yes	Yes	704	95123	18 - 34	Female	Hispanic or Latino	No children	4 year degree	Working full time	$80,000 - $89,999	Never married (single)	Progressive	Minority	Minority	Yes	Very much	Very much	Very much	Definitely yes		Yes	No
540	Ventilator	Yes	Patient A	Connor Peterson	Male	White	High income	Underage children	1	Non-minority	0.8	Juan Martinez	Male	Latino	High income	No children	1	Minority	Yes	Yes	939	92223	35 - 54	Female	Hispanic or Latino	Underage children	Professional degree	Working full time	$100,000 - $149,999	Married	Conservative	Minority	Minority	Yes	Not at all	Not at all	Moderately	Might or might not		No	No
540	Ventilator	No	Patient B	Maria Jose Gomez	Female	Latino	Low income	Underage children	0	Minority	0.2	Abigail Myers	Female	White	Low income	No children	0	Non-minority	Yes	Yes	939	92223	35 - 54	Female	Hispanic or Latino	Underage children	Professional degree	Working full time	$100,000 - $149,999	Married	Conservative	Minority	Minority	Yes	Not at all	Not at all	Moderately	Might or might not		No	No
540	Hospital bed	Yes	Patient A	Latoya Jekins	Female	Black	Median income	No children	1	Minority	0.5	Amy Cook	Female	White	Low income	No children	1	Non-minority	Yes	Yes	939	92223	35 - 54	Female	Hispanic or Latino	Underage children	Professional degree	Working full time	$100,000 - $149,999	Married	Conservative	Minority	Minority	Yes	Not at all	Not at all	Moderately	Might or might not		No	No
540	Hospital bed	No	Patient B	Jose Rodriguez	Male	Latino	Median income	No children	0	Minority	0.5	Luciana Gonzales	Female	Latino	Low income	No children	0	Minority	Yes	Yes	939	92223	35 - 54	Female	Hispanic or Latino	Underage children	Professional degree	Working full time	$100,000 - $149,999	Married	Conservative	Minority	Minority	Yes	Not at all	Not at all	Moderately	Might or might not		No	No
550	Ventilator	Yes	Patient A	Camila Hernandez	Female	Latino	High income	No children	1	Minority	0.63	Ana Paola Sanchez	Female	Latino	Median income	Underage children	1	Minority	Yes	Yes	952	77022	18 - 34	Female	Hispanic or Latino	No children	4 year degree	Working full time	$40,000 - $49,999	Never married (single)	Conservative	Minority	Minority	Yes	Moderately	Moderately	Moderately	Definitely yes		Yes	Yes
550	Ventilator	No	Patient B	Todd Miller	Male	White	Median income	No children	0	Non-minority	0.37	Pedro Ramirez	Male	Latino	High income	Underage children	0	Minority	Yes	Yes	952	77022	18 - 34	Female	Hispanic or Latino	No children	4 year degree	Working full time	$40,000 - $49,999	Never married (single)	Conservative	Minority	Minority	Yes	Moderately	Moderately	Moderately	Definitely yes		Yes	Yes
550	Hospital bed	No	Patient A	Kareem Thomas	Male	Black	High income	No children	0	Minority	0.62	Juan Martinez	Male	Latino	High income	No children	1	Minority	Yes	Yes	952	77022	18 - 34	Female	Hispanic or Latino	No children	4 year degree	Working full time	$40,000 - $49,999	Never married (single)	Conservative	Minority	Minority	Yes	Moderately	Moderately	Moderately	Definitely yes		Yes	Yes
550	Hospital bed	Yes	Patient B	Hannah Sullivan	Female	White	Low income	No children	1	Non-minority	0.38	Abigail Myers	Female	White	High income	No children	0	Non-minority	Yes	Yes	952	77022	18 - 34	Female	Hispanic or Latino	No children	4 year degree	Working full time	$40,000 - $49,999	Never married (single)	Conservative	Minority	Minority	Yes	Moderately	Moderately	Moderately	Definitely yes		Yes	Yes
551	Ventilator	No	Patient A	Connor Peterson	Male	White	Low income	Underage children	0	Non-minority	0.75	Amy Cook	Female	White	Median income	No children	0	Non-minority	Yes	Yes	545	32825	18 - 34	Female	Hispanic or Latino	No children	Professional degree	Working full time	$10,000 - $19,999	Never married (single)	Conservative	Minority	Minority	Yes	Very much	Very much	Very much	Probably yes		No	Yes
551	Ventilator	Yes	Patient B	Heather Baker	Female	White	Low income	Underage children	1	Non-minority	0.25	Luciana Gonzales	Female	Latino	Low income	No children	1	Minority	Yes	Yes	545	32825	18 - 34	Female	Hispanic or Latino	No children	Professional degree	Working full time	$10,000 - $19,999	Never married (single)	Conservative	Minority	Minority	Yes	Very much	Very much	Very much	Probably yes		No	Yes
551	Hospital bed	Yes	Patient A	Todd Miller	Male	White	Median income	Underage children	1	Non-minority	0.8	Pedro Ramirez	Male	Latino	Median income	Underage children	1	Minority	Yes	Yes	545	32825	18 - 34	Female	Hispanic or Latino	No children	Professional degree	Working full time	$10,000 - $19,999	Never married (single)	Conservative	Minority	Minority	Yes	Very much	Very much	Very much	Probably yes		No	Yes
551	Hospital bed	No	Patient B	Latoya Jekins	Female	Black	Median income	Underage children	0	Minority	0.2	Jada Jackson	Female	Black	Low income	Underage children	0	Minority	Yes	Yes	545	32825	18 - 34	Female	Hispanic or Latino	No children	Professional degree	Working full time	$10,000 - $19,999	Never married (single)	Conservative	Minority	Minority	Yes	Very much	Very much	Very much	Probably yes		No	Yes
552	Ventilator	Yes	Patient A	Carlos Lopez	Male	Latino	Low income	No children	1	Minority	0.5	Deshawn Green	Male	Black	Median income	No children	0	Minority	Yes	Yes	720	11212	35 - 54	Female	Hispanic or Latino	Underage children	2 year degree	Not working, not looking for paid work	$20,000 - $29,999	Never married (single)	Independent	Minority	Minority	Yes	Very much	Very much	Very much	Probably yes		No	Yes
552	Ventilator	No	Patient B	Heather Baker	Female	White	Low income	No children	0	Non-minority	0.5	Luciana Gonzales	Female	Latino	Median income	No children	1	Minority	Yes	Yes	720	11212	35 - 54	Female	Hispanic or Latino	Underage children	2 year degree	Not working, not looking for paid work	$20,000 - $29,999	Never married (single)	Independent	Minority	Minority	Yes	Very much	Very much	Very much	Probably yes		No	Yes
552	Hospital bed	No	Patient A	Latoya Jekins	Female	Black	Median income	Underage children	1	Minority	0.56	Juan Martinez	Male	Latino	Low income	Underage children	0	Minority	Yes	Yes	720	11212	35 - 54	Female	Hispanic or Latino	Underage children	2 year degree	Not working, not looking for paid work	$20,000 - $29,999	Never married (single)	Independent	Minority	Minority	Yes	Very much	Very much	Very much	Probably yes		No	Yes
552	Hospital bed	Yes	Patient B	Shanice Jones	Female	Black	Low income	Underage children	0	Minority	0.44	Tyron Williams	Male	Black	High income	Underage children	1	Minority	Yes	Yes	720	11212	35 - 54	Female	Hispanic or Latino	Underage children	2 year degree	Not working, not looking for paid work	$20,000 - $29,999	Never married (single)	Independent	Minority	Minority	Yes	Very much	Very much	Very much	Probably yes		No	Yes
554	Ventilator	Yes	Patient A	Maria Jose Gomez	Female	Latino	High income	No children	1	Minority	0.36	Ebony Robinson	Female	Black	Median income	Underage children	1	Minority	Yes	Yes	239	30096	18 - 34	Female	Black,White,Hispanic or Latino,Native American	No children	Professional degree	Working full time	$60,000 - $69,999	Never married (single)	Independent	Non-minority	Minority	Yes	Slightly	Very much	Very much	Might or might not		No	No
554	Ventilator	No	Patient B	Carlos Lopez	Male	Latino	Low income	No children	0	Minority	0.64	Jada Jackson	Female	Black	Median income	Underage children	0	Minority	Yes	Yes	239	30096	18 - 34	Female	Black,White,Hispanic or Latino,Native American	No children	Professional degree	Working full time	$60,000 - $69,999	Never married (single)	Independent	Non-minority	Minority	Yes	Slightly	Very much	Very much	Might or might not		No	No
554	Hospital bed	Yes	Patient A	Todd Miller	Male	White	High income	Underage children	0	Non-minority	0.29	Tyron Williams	Male	Black	Median income	Underage children	1	Minority	Yes	Yes	239	30096	18 - 34	Female	Black,White,Hispanic or Latino,Native American	No children	Professional degree	Working full time	$60,000 - $69,999	Never married (single)	Independent	Non-minority	Minority	Yes	Slightly	Very much	Very much	Might or might not		No	No
554	Hospital bed	No	Patient B	Connor Peterson	Male	White	Median income	Underage children	1	Non-minority	0.71	Ana Paola Sanchez	Female	Latino	Low income	Underage children	0	Minority	Yes	Yes	239	30096	18 - 34	Female	Black,White,Hispanic or Latino,Native American	No children	Professional degree	Working full time	$60,000 - $69,999	Never married (single)	Independent	Non-minority	Minority	Yes	Slightly	Very much	Very much	Might or might not		No	No
556	Ventilator	No	Patient A	Connor Peterson	Male	White	Median income	Underage children	0	Non-minority	0.79	Ebony Robinson	Female	Black	Low income	No children	1	Minority	Yes	Yes	387	10004	35 - 54	Male	White	No children	4 year degree	Working full time	$40,000 - $49,999	Never married (single)	Independent	Non-minority	Non-minority	Yes	Very much	Very much	Moderately	Definitely yes		No	No
556	Ventilator	Yes	Patient B	Todd Miller	Male	White	Median income	Underage children	1	Non-minority	0.21	Juan Martinez	Male	Latino	Median income	No children	0	Minority	Yes	Yes	387	10004	35 - 54	Male	White	No children	4 year degree	Working full time	$40,000 - $49,999	Never married (single)	Independent	Non-minority	Non-minority	Yes	Very much	Very much	Moderately	Definitely yes		No	No
556	Hospital bed	Yes	Patient A	Latoya Jekins	Female	Black	High income	No children	1	Minority	0.65	Tyron Williams	Male	Black	Low income	No children	0	Minority	Yes	Yes	387	10004	35 - 54	Male	White	No children	4 year degree	Working full time	$40,000 - $49,999	Never married (single)	Independent	Non-minority	Non-minority	Yes	Very much	Very much	Moderately	Definitely yes		No	No
556	Hospital bed	No	Patient B	Kareem Thomas	Male	Black	Median income	No children	0	Minority	0.35	Jada Jackson	Female	Black	High income	No children	1	Minority	Yes	Yes	387	10004	35 - 54	Male	White	No children	4 year degree	Working full time	$40,000 - $49,999	Never married (single)	Independent	Non-minority	Non-minority	Yes	Very much	Very much	Moderately	Definitely yes		No	No
557	Ventilator	Yes	Patient A	Maria Jose Gomez	Female	Latino	High income	No children	1	Minority	0.25	Abigail Myers	Female	White	Median income	No children	0	Non-minority	Yes	Yes	533	78726	18 - 34	Female	Hispanic or Latino	No children	Some college	Working full time	$20,000 - $29,999	Never married (single)	None of the above	Minority	Minority	Yes	Very much	Very much	Very much	Definitely yes		No	Yes
557	Ventilator	No	Patient B	Hannah Sullivan	Female	White	Median income	No children	0	Non-minority	0.75	Amy Cook	Female	White	High income	No children	1	Non-minority	Yes	Yes	533	78726	18 - 34	Female	Hispanic or Latino	No children	Some college	Working full time	$20,000 - $29,999	Never married (single)	None of the above	Minority	Minority	Yes	Very much	Very much	Very much	Definitely yes		No	Yes
557	Hospital bed	No	Patient A	Jamar Harris	Male	Black	Median income	No children	0	Minority	0.76	Jada Jackson	Female	Black	Low income	No children	1	Minority	Yes	Yes	533	78726	18 - 34	Female	Hispanic or Latino	No children	Some college	Working full time	$20,000 - $29,999	Never married (single)	None of the above	Minority	Minority	Yes	Very much	Very much	Very much	Definitely yes		No	Yes
557	Hospital bed	Yes	Patient B	Kareem Thomas	Male	Black	Low income	No children	1	Minority	0.24	Ebony Robinson	Female	Black	Low income	No children	0	Minority	Yes	Yes	533	78726	18 - 34	Female	Hispanic or Latino	No children	Some college	Working full time	$20,000 - $29,999	Never married (single)	None of the above	Minority	Minority	Yes	Very much	Very much	Very much	Definitely yes		No	Yes
559	Ventilator	No	Patient A	Kareem Thomas	Male	Black	High income	No children	0	Minority	0.25	Luciana Gonzales	Female	Latino	Median income	Underage children	0	Minority	Yes	Yes	622	90640	55+	Female	Hispanic or Latino	No children	Professional degree	Working full time	$70,000 - $79,999	Divorced	None of the above	Minority	Minority	Yes	Very much	Very much	Very much	Definitely yes		No	No
559	Ventilator	Yes	Patient B	Camila Hernandez	Female	Latino	Low income	No children	1	Minority	0.75	Juan Martinez	Male	Latino	Low income	Underage children	1	Minority	Yes	Yes	622	90640	55+	Female	Hispanic or Latino	No children	Professional degree	Working full time	$70,000 - $79,999	Divorced	None of the above	Minority	Minority	Yes	Very much	Very much	Very much	Definitely yes		No	No
559	Hospital bed	No	Patient A	Heather Baker	Female	White	High income	Underage children	1	Non-minority	0.22	Chad Wood	Male	White	High income	Underage children	0	Non-minority	Yes	Yes	622	90640	55+	Female	Hispanic or Latino	No children	Professional degree	Working full time	$70,000 - $79,999	Divorced	None of the above	Minority	Minority	Yes	Very much	Very much	Very much	Definitely yes		No	No
559	Hospital bed	Yes	Patient B	Carlos Lopez	Male	Latino	Median income	Underage children	0	Minority	0.78	Jada Jackson	Female	Black	Low income	Underage children	1	Minority	Yes	Yes	622	90640	55+	Female	Hispanic or Latino	No children	Professional degree	Working full time	$70,000 - $79,999	Divorced	None of the above	Minority	Minority	Yes	Very much	Very much	Very much	Definitely yes		No	No
561	Ventilator	Yes	Patient A	Carlos Lopez	Male	Latino	High income	Underage children	1	Minority	0.5	Amy Cook	Female	White	Median income	Underage children	1	Non-minority	Yes	Yes	331	24592	18 - 34	Female	White	No children	High school graduate	Not working, not looking for paid work	Less than $10,000	Never married (single)	None of the above	Non-minority	Non-minority	Yes	Slightly	Slightly	Slightly	Probably yes		No	Yes
561	Ventilator	No	Patient B	Maria Jose Gomez	Female	Latino	Low income	Underage children	0	Minority	0.5	Abigail Myers	Female	White	Low income	Underage children	0	Non-minority	Yes	Yes	331	24592	18 - 34	Female	White	No children	High school graduate	Not working, not looking for paid work	Less than $10,000	Never married (single)	None of the above	Non-minority	Non-minority	Yes	Slightly	Slightly	Slightly	Probably yes		No	Yes
561	Hospital bed	No	Patient A	Connor Peterson	Male	White	Low income	No children	0	Non-minority	0.5	Ebony Robinson	Female	Black	Low income	Underage children	1	Minority	Yes	Yes	331	24592	18 - 34	Female	White	No children	High school graduate	Not working, not looking for paid work	Less than $10,000	Never married (single)	None of the above	Non-minority	Non-minority	Yes	Slightly	Slightly	Slightly	Probably yes		No	Yes
561	Hospital bed	Yes	Patient B	Todd Miller	Male	White	Median income	No children	1	Non-minority	0.5	Ana Paola Sanchez	Female	Latino	Low income	Underage children	0	Minority	Yes	Yes	331	24592	18 - 34	Female	White	No children	High school graduate	Not working, not looking for paid work	Less than $10,000	Never married (single)	None of the above	Non-minority	Non-minority	Yes	Slightly	Slightly	Slightly	Probably yes		No	Yes
563	Ventilator	Yes	Patient A	Jose Rodriguez	Male	Latino	Low income	Underage children	1	Minority	0.5	Deshawn Green	Male	Black	Median income	Underage children	0	Minority	Yes	Yes	344	87108	35 - 54	Female	White,Hispanic or Latino	No children	Some college	Other	Less than $10,000	Never married (single)	Conservative	Non-minority	Minority	Yes	Very much	Very much	Very much	Definitely yes		No	No
563	Ventilator	No	Patient B	Connor Peterson	Male	White	Low income	Underage children	0	Non-minority	0.5	Chad Wood	Male	White	Median income	Underage children	1	Non-minority	Yes	Yes	344	87108	35 - 54	Female	White,Hispanic or Latino	No children	Some college	Other	Less than $10,000	Never married (single)	Conservative	Non-minority	Minority	Yes	Very much	Very much	Very much	Definitely yes		No	No
563	Hospital bed	Yes	Patient A	Hannah Sullivan	Female	White	High income	Underage children	0	Non-minority	0.5	Tyron Williams	Male	Black	Low income	No children	1	Minority	Yes	Yes	344	87108	35 - 54	Female	White,Hispanic or Latino	No children	Some college	Other	Less than $10,000	Never married (single)	Conservative	Non-minority	Minority	Yes	Very much	Very much	Very much	Definitely yes		No	No
563	Hospital bed	No	Patient B	Shanice Jones	Female	Black	Low income	Underage children	1	Minority	0.5	Amy Cook	Female	White	Median income	No children	0	Non-minority	Yes	Yes	344	87108	35 - 54	Female	White,Hispanic or Latino	No children	Some college	Other	Less than $10,000	Never married (single)	Conservative	Non-minority	Minority	Yes	Very much	Very much	Very much	Definitely yes		No	No
564	Ventilator	No	Patient A	Jose Rodriguez	Male	Latino	Median income	Underage children	0	Minority	0.88	Juan Martinez	Male	Latino	Median income	Underage children	1	Minority	Yes	Yes	2839	78543	35 - 54	Female	Hispanic or Latino	No children	High school graduate	Not working, temporary unpaid leave	Less than $10,000	Married	Conservative	Minority	Minority	Yes	Very much	Very much	Moderately	Probably yes		No	No
564	Ventilator	Yes	Patient B	Latoya Jekins	Female	Black	High income	Underage children	1	Minority	0.12	Chad Wood	Male	White	Low income	Underage children	0	Non-minority	Yes	Yes	2839	78543	35 - 54	Female	Hispanic or Latino	No children	High school graduate	Not working, temporary unpaid leave	Less than $10,000	Married	Conservative	Minority	Minority	Yes	Very much	Very much	Moderately	Probably yes		No	No
564	Hospital bed	Yes	Patient A	Shanice Jones	Female	Black	Median income	No children	0	Minority	0.92	Jada Jackson	Female	Black	High income	Underage children	0	Minority	Yes	Yes	2839	78543	35 - 54	Female	Hispanic or Latino	No children	High school graduate	Not working, temporary unpaid leave	Less than $10,000	Married	Conservative	Minority	Minority	Yes	Very much	Very much	Moderately	Probably yes		No	No
564	Hospital bed	No	Patient B	Camila Hernandez	Female	Latino	High income	No children	1	Minority	0.08	Tyron Williams	Male	Black	High income	Underage children	1	Minority	Yes	Yes	2839	78543	35 - 54	Female	Hispanic or Latino	No children	High school graduate	Not working, temporary unpaid leave	Less than $10,000	Married	Conservative	Minority	Minority	Yes	Very much	Very much	Moderately	Probably yes		No	No
568	Ventilator	No	Patient A	Connor Peterson	Male	White	Median income	No children	0	Non-minority	0.6	Ana Paola Sanchez	Female	Latino	Low income	No children	1	Minority	Yes	Yes	478	33415	18 - 34	Female	Hispanic or Latino	Underage children	High school graduate	Not working, looking for work	$20,000 - $29,999	Never married (single)	None of the above	Minority	Minority	Yes	Very much	Very much	Very much	Probably not		Yes	No
568	Ventilator	Yes	Patient B	Shanice Jones	Female	Black	High income	No children	1	Minority	0.4	Abigail Myers	Female	White	Low income	No children	0	Non-minority	Yes	Yes	478	33415	18 - 34	Female	Hispanic or Latino	Underage children	High school graduate	Not working, looking for work	$20,000 - $29,999	Never married (single)	None of the above	Minority	Minority	Yes	Very much	Very much	Very much	Probably not		Yes	No
568	Hospital bed	Yes	Patient A	Maria Jose Gomez	Female	Latino	Low income	Underage children	0	Minority	0.4	Juan Martinez	Male	Latino	Median income	Underage children	0	Minority	Yes	Yes	478	33415	18 - 34	Female	Hispanic or Latino	Underage children	High school graduate	Not working, looking for work	$20,000 - $29,999	Never married (single)	None of the above	Minority	Minority	Yes	Very much	Very much	Very much	Probably not		Yes	No
568	Hospital bed	No	Patient B	Hannah Sullivan	Female	White	Low income	Underage children	1	Non-minority	0.6	Luciana Gonzales	Female	Latino	Median income	Underage children	1	Minority	Yes	Yes	478	33415	18 - 34	Female	Hispanic or Latino	Underage children	High school graduate	Not working, looking for work	$20,000 - $29,999	Never married (single)	None of the above	Minority	Minority	Yes	Very much	Very much	Very much	Probably not		Yes	No
572	Ventilator	Yes	Patient A	Camila Hernandez	Female	Latino	Low income	No children	0	Minority	0.55	Tyron Williams	Male	Black	Low income	Underage children	1	Minority	Yes	Yes	519	77060	18 - 34	Female	White	No children	Some college	Not working, temporary unpaid leave	$20,000 - $29,999	Never married (single)	Independent	Non-minority	Non-minority	Yes	Very much	Very much	Very much	Definitely yes		No	No
572	Ventilator	No	Patient B	Todd Miller	Male	White	Low income	No children	1	Non-minority	0.45	Amy Cook	Female	White	High income	Underage children	0	Non-minority	Yes	Yes	519	77060	18 - 34	Female	White	No children	Some college	Not working, temporary unpaid leave	$20,000 - $29,999	Never married (single)	Independent	Non-minority	Non-minority	Yes	Very much	Very much	Very much	Definitely yes		No	No
572	Hospital bed	Yes	Patient A	Kareem Thomas	Male	Black	Low income	Underage children	1	Minority	0.17	Pedro Ramirez	Male	Latino	Median income	No children	0	Minority	Yes	Yes	519	77060	18 - 34	Female	White	No children	Some college	Not working, temporary unpaid leave	$20,000 - $29,999	Never married (single)	Independent	Non-minority	Non-minority	Yes	Very much	Very much	Very much	Definitely yes		No	No
572	Hospital bed	No	Patient B	Carlos Lopez	Male	Latino	High income	Underage children	0	Minority	0.83	Ana Paola Sanchez	Female	Latino	Median income	No children	1	Minority	Yes	Yes	519	77060	18 - 34	Female	White	No children	Some college	Not working, temporary unpaid leave	$20,000 - $29,999	Never married (single)	Independent	Non-minority	Non-minority	Yes	Very much	Very much	Very much	Definitely yes		No	No
574	Ventilator	Yes	Patient A	Carlos Lopez	Male	Latino	High income	Underage children	0	Minority	0.6	Jada Jackson	Female	Black	High income	Underage children	1	Minority	Yes	Yes	624	92203	35 - 54	Female	Hispanic or Latino	Underage children	4 year degree	Other	$70,000 - $79,999	Married	None of the above	Minority	Minority	Yes	Very much	Very much	Very much	Probably yes		No	No
574	Ventilator	No	Patient B	Shanice Jones	Female	Black	Low income	Underage children	1	Minority	0.4	Luciana Gonzales	Female	Latino	Median income	Underage children	0	Minority	Yes	Yes	624	92203	35 - 54	Female	Hispanic or Latino	Underage children	4 year degree	Other	$70,000 - $79,999	Married	None of the above	Minority	Minority	Yes	Very much	Very much	Very much	Probably yes		No	No
574	Hospital bed	Yes	Patient A	Kareem Thomas	Male	Black	High income	No children	1	Minority	0.61	Deshawn Green	Male	Black	Median income	Underage children	0	Minority	Yes	Yes	624	92203	35 - 54	Female	Hispanic or Latino	Underage children	4 year degree	Other	$70,000 - $79,999	Married	None of the above	Minority	Minority	Yes	Very much	Very much	Very much	Probably yes		No	No
574	Hospital bed	No	Patient B	Latoya Jekins	Female	Black	Low income	No children	0	Minority	0.39	Pedro Ramirez	Male	Latino	High income	Underage children	1	Minority	Yes	Yes	624	92203	35 - 54	Female	Hispanic or Latino	Underage children	4 year degree	Other	$70,000 - $79,999	Married	None of the above	Minority	Minority	Yes	Very much	Very much	Very much	Probably yes		No	No
575	Ventilator	No	Patient A	Shanice Jones	Female	Black	Low income	Underage children	0	Minority	0.63	Juan Martinez	Male	Latino	Low income	No children	1	Minority	Yes	Yes	158	73246	18 - 34	Female	Hispanic or Latino	No children	Some college	Working part time	$10,000 - $19,999	Never married (single)	Independent	Minority	Minority	Yes	Slightly	Moderately	Slightly	Might or might not		No	Yes
575	Ventilator	Yes	Patient B	Camila Hernandez	Female	Latino	Median income	Underage children	1	Minority	0.37	Luciana Gonzales	Female	Latino	Median income	No children	0	Minority	Yes	Yes	158	73246	18 - 34	Female	Hispanic or Latino	No children	Some college	Working part time	$10,000 - $19,999	Never married (single)	Independent	Minority	Minority	Yes	Slightly	Moderately	Slightly	Might or might not		No	Yes
575	Hospital bed	Yes	Patient A	Todd Miller	Male	White	High income	No children	0	Non-minority	0	Chad Wood	Male	White	High income	No children	1	Non-minority	Yes	Yes	158	73246	18 - 34	Female	Hispanic or Latino	No children	Some college	Working part time	$10,000 - $19,999	Never married (single)	Independent	Minority	Minority	Yes	Slightly	Moderately	Slightly	Might or might not		No	Yes
575	Hospital bed	No	Patient B	Connor Peterson	Male	White	High income	No children	1	Non-minority	1	Jada Jackson	Female	Black	Median income	No children	0	Minority	Yes	Yes	158	73246	18 - 34	Female	Hispanic or Latino	No children	Some college	Working part time	$10,000 - $19,999	Never married (single)	Independent	Minority	Minority	Yes	Slightly	Moderately	Slightly	Might or might not		No	Yes
576	Ventilator	Yes	Patient A	Camila Hernandez	Female	Latino	Median income	Underage children	0	Minority	0.65	Juan Martinez	Male	Latino	Low income	No children	1	Minority	Yes	Yes	137	32095	18 - 34	Female	Black	Underage children	Some college	Not working, not looking for paid work	$90,000 - $99,999	Married	Progressive	Minority	Minority	Yes	Very much	Very much	Moderately	Definitely yes		Yes	Yes
576	Ventilator	No	Patient B	Heather Baker	Female	White	High income	Underage children	1	Non-minority	0.35	Chad Wood	Male	White	High income	No children	0	Non-minority	Yes	Yes	137	32095	18 - 34	Female	Black	Underage children	Some college	Not working, not looking for paid work	$90,000 - $99,999	Married	Progressive	Minority	Minority	Yes	Very much	Very much	Moderately	Definitely yes		Yes	Yes
576	Hospital bed	Yes	Patient A	Todd Miller	Male	White	Low income	No children	1	Non-minority	0.31	Jada Jackson	Female	Black	Median income	Underage children	0	Minority	Yes	Yes	137	32095	18 - 34	Female	Black	Underage children	Some college	Not working, not looking for paid work	$90,000 - $99,999	Married	Progressive	Minority	Minority	Yes	Very much	Very much	Moderately	Definitely yes		Yes	Yes
576	Hospital bed	No	Patient B	Hannah Sullivan	Female	White	Low income	No children	0	Non-minority	0.69	Tyron Williams	Male	Black	Median income	Underage children	1	Minority	Yes	Yes	137	32095	18 - 34	Female	Black	Underage children	Some college	Not working, not looking for paid work	$90,000 - $99,999	Married	Progressive	Minority	Minority	Yes	Very much	Very much	Moderately	Definitely yes		Yes	Yes
579	Ventilator	No	Patient A	Carlos Lopez	Male	Latino	High income	Underage children	0	Minority	0.77	Tyron Williams	Male	Black	Median income	Underage children	0	Minority	Yes	Yes	571	78210	18 - 34	Female	Hispanic or Latino	No children	2 year degree	Working full time	$10,000 - $19,999	Never married (single)	None of the above	Minority	Minority	Yes	Moderately	Moderately	Moderately	Probably yes		No	No
579	Ventilator	Yes	Patient B	Todd Miller	Male	White	Low income	Underage children	1	Non-minority	0.23	Jada Jackson	Female	Black	High income	Underage children	1	Minority	Yes	Yes	571	78210	18 - 34	Female	Hispanic or Latino	No children	2 year degree	Working full time	$10,000 - $19,999	Never married (single)	None of the above	Minority	Minority	Yes	Moderately	Moderately	Moderately	Probably yes		No	No
579	Hospital bed	Yes	Patient A	Latoya Jekins	Female	Black	High income	Underage children	1	Minority	0.18	Deshawn Green	Male	Black	Low income	No children	0	Minority	Yes	Yes	571	78210	18 - 34	Female	Hispanic or Latino	No children	2 year degree	Working full time	$10,000 - $19,999	Never married (single)	None of the above	Minority	Minority	Yes	Moderately	Moderately	Moderately	Probably yes		No	No
579	Hospital bed	No	Patient B	Kareem Thomas	Male	Black	High income	Underage children	0	Minority	0.82	Pedro Ramirez	Male	Latino	Low income	No children	1	Minority	Yes	Yes	571	78210	18 - 34	Female	Hispanic or Latino	No children	2 year degree	Working full time	$10,000 - $19,999	Never married (single)	None of the above	Minority	Minority	Yes	Moderately	Moderately	Moderately	Probably yes		No	No
581	Ventilator	Yes	Patient A	Connor Peterson	Male	White	High income	No children	1	Non-minority	0.6	Amy Cook	Female	White	High income	Underage children	0	Non-minority	Yes	Yes	1154	10467	35 - 54	Male	Hispanic or Latino	No children	2 year degree	Working full time	$20,000 - $29,999	Cohabiting	Progressive	Minority	Minority	Yes	Very much	Very much	Very much	Definitely yes		No	No
581	Ventilator	No	Patient B	Heather Baker	Female	White	Low income	No children	0	Non-minority	0.4	Chad Wood	Male	White	Median income	Underage children	1	Non-minority	Yes	Yes	1154	10467	35 - 54	Male	Hispanic or Latino	No children	2 year degree	Working full time	$20,000 - $29,999	Cohabiting	Progressive	Minority	Minority	Yes	Very much	Very much	Very much	Definitely yes		No	No
581	Hospital bed	Yes	Patient A	Latoya Jekins	Female	Black	High income	No children	0	Minority	0.54	Tyron Williams	Male	Black	High income	Underage children	0	Minority	Yes	Yes	1154	10467	35 - 54	Male	Hispanic or Latino	No children	2 year degree	Working full time	$20,000 - $29,999	Cohabiting	Progressive	Minority	Minority	Yes	Very much	Very much	Very much	Definitely yes		No	No
581	Hospital bed	No	Patient B	Maria Jose Gomez	Female	Latino	Median income	No children	1	Minority	0.46	Greg Murphy	Male	White	High income	Underage children	1	Non-minority	Yes	Yes	1154	10467	35 - 54	Male	Hispanic or Latino	No children	2 year degree	Working full time	$20,000 - $29,999	Cohabiting	Progressive	Minority	Minority	Yes	Very much	Very much	Very much	Definitely yes		No	No
586	Ventilator	Yes	Patient A	Shanice Jones	Female	Black	High income	No children	1	Minority	0.4	Ebony Robinson	Female	Black	Low income	No children	0	Minority	Yes	Yes	625	79045	35 - 54	Male	White	Underage children	4 year degree	Working full time	$50,000 - $59,999	Married	Conservative	Non-minority	Non-minority	Yes	Slightly	Slightly	Slightly	Probably not		No	No
586	Ventilator	No	Patient B	Connor Peterson	Male	White	High income	No children	0	Non-minority	0.6	Deshawn Green	Male	Black	High income	No children	1	Minority	Yes	Yes	625	79045	35 - 54	Male	White	Underage children	4 year degree	Working full time	$50,000 - $59,999	Married	Conservative	Non-minority	Non-minority	Yes	Slightly	Slightly	Slightly	Probably not		No	No
586	Hospital bed	Yes	Patient A	Kareem Thomas	Male	Black	Low income	No children	1	Minority	0.4	Juan Martinez	Male	Latino	Median income	No children	0	Minority	Yes	Yes	625	79045	35 - 54	Male	White	Underage children	4 year degree	Working full time	$50,000 - $59,999	Married	Conservative	Non-minority	Non-minority	Yes	Slightly	Slightly	Slightly	Probably not		No	No
586	Hospital bed	No	Patient B	Latoya Jekins	Female	Black	High income	No children	0	Minority	0.6	Tyron Williams	Male	Black	Median income	No children	1	Minority	Yes	Yes	625	79045	35 - 54	Male	White	Underage children	4 year degree	Working full time	$50,000 - $59,999	Married	Conservative	Non-minority	Non-minority	Yes	Slightly	Slightly	Slightly	Probably not		No	No
589	Ventilator	Yes	Patient A	Heather Baker	Female	White	Median income	No children	1	Non-minority	1	Ebony Robinson	Female	Black	Low income	No children	0	Minority	Yes	Yes	369	95354	18 - 34	Female	Hispanic or Latino	Underage children	Some college	Working part time	$60,000 - $69,999	Married	Progressive	Minority	Minority	Yes	Very much	Very much	Very much	Probably yes		Yes	No
589	Ventilator	No	Patient B	Carlos Lopez	Male	Latino	High income	No children	0	Minority	0	Ana Paola Sanchez	Female	Latino	Median income	No children	1	Minority	Yes	Yes	369	95354	18 - 34	Female	Hispanic or Latino	Underage children	Some college	Working part time	$60,000 - $69,999	Married	Progressive	Minority	Minority	Yes	Very much	Very much	Very much	Probably yes		Yes	No
589	Hospital bed	No	Patient A	Shanice Jones	Female	Black	High income	No children	0	Minority	1	Chad Wood	Male	White	High income	No children	0	Non-minority	Yes	Yes	369	95354	18 - 34	Female	Hispanic or Latino	Underage children	Some college	Working part time	$60,000 - $69,999	Married	Progressive	Minority	Minority	Yes	Very much	Very much	Very much	Probably yes		Yes	No
589	Hospital bed	Yes	Patient B	Hannah Sullivan	Female	White	Median income	No children	1	Non-minority	0	Greg Murphy	Male	White	High income	No children	1	Non-minority	Yes	Yes	369	95354	18 - 34	Female	Hispanic or Latino	Underage children	Some college	Working part time	$60,000 - $69,999	Married	Progressive	Minority	Minority	Yes	Very much	Very much	Very much	Probably yes		Yes	No
591	Ventilator	Yes	Patient A	Maria Jose Gomez	Female	Latino	Low income	No children	1	Minority	0.66	Chad Wood	Male	White	Low income	Underage children	1	Non-minority	Yes	Yes	223	78336	18 - 34	Female	Hispanic or Latino	No children	High school graduate	Working full time	$20,000 - $29,999	Never married (single)	Independent	Minority	Minority	Yes	Moderately	Moderately	Very much	Definitely yes		Yes	No
591	Ventilator	No	Patient B	Carlos Lopez	Male	Latino	High income	No children	0	Minority	0.34	Amy Cook	Female	White	High income	Underage children	0	Non-minority	Yes	Yes	223	78336	18 - 34	Female	Hispanic or Latino	No children	High school graduate	Working full time	$20,000 - $29,999	Never married (single)	Independent	Minority	Minority	Yes	Moderately	Moderately	Very much	Definitely yes		Yes	No
591	Hospital bed	No	Patient A	Hannah Sullivan	Female	White	High income	No children	1	Non-minority	0.35	Pedro Ramirez	Male	Latino	High income	Underage children	0	Minority	Yes	Yes	223	78336	18 - 34	Female	Hispanic or Latino	No children	High school graduate	Working full time	$20,000 - $29,999	Never married (single)	Independent	Minority	Minority	Yes	Moderately	Moderately	Very much	Definitely yes		Yes	No
591	Hospital bed	Yes	Patient B	Kareem Thomas	Male	Black	Low income	No children	0	Minority	0.65	Jada Jackson	Female	Black	Low income	Underage children	1	Minority	Yes	Yes	223	78336	18 - 34	Female	Hispanic or Latino	No children	High school graduate	Working full time	$20,000 - $29,999	Never married (single)	Independent	Minority	Minority	Yes	Moderately	Moderately	Very much	Definitely yes		Yes	No
593	Ventilator	No	Patient A	Connor Peterson	Male	White	Low income	Underage children	0	Non-minority	0.64	Amy Cook	Female	White	Median income	Underage children	1	Non-minority	Yes	Yes	561	92115	18 - 34	Female	Hispanic or Latino	Underage children	Some college	Working full time	$40,000 - $49,999	Married	Independent	Minority	Minority	Yes	Very much	Moderately	Slightly	Definitely yes		No	No
593	Ventilator	Yes	Patient B	Kareem Thomas	Male	Black	High income	Underage children	1	Minority	0.36	Pedro Ramirez	Male	Latino	Median income	Underage children	0	Minority	Yes	Yes	561	92115	18 - 34	Female	Hispanic or Latino	Underage children	Some college	Working full time	$40,000 - $49,999	Married	Independent	Minority	Minority	Yes	Very much	Moderately	Slightly	Definitely yes		No	No
593	Hospital bed	Yes	Patient A	Jamar Harris	Male	Black	Median income	Underage children	0	Minority	0.25	Ebony Robinson	Female	Black	High income	No children	1	Minority	Yes	Yes	561	92115	18 - 34	Female	Hispanic or Latino	Underage children	Some college	Working full time	$40,000 - $49,999	Married	Independent	Minority	Minority	Yes	Very much	Moderately	Slightly	Definitely yes		No	No
593	Hospital bed	No	Patient B	Heather Baker	Female	White	Median income	Underage children	1	Non-minority	0.75	Jada Jackson	Female	Black	Low income	No children	0	Minority	Yes	Yes	561	92115	18 - 34	Female	Hispanic or Latino	Underage children	Some college	Working full time	$40,000 - $49,999	Married	Independent	Minority	Minority	Yes	Very much	Moderately	Slightly	Definitely yes		No	No
594	Ventilator	Yes	Patient A	Maria Jose Gomez	Female	Latino	High income	Underage children	0	Minority	0.5	Tyron Williams	Male	Black	Low income	Underage children	1	Minority	Yes	Yes	279	32003	18 - 34	Female	Black	No children	High school graduate	Working part time	$10,000 - $19,999	Cohabiting	Independent	Minority	Minority	Yes	Very much	Very much	Very much	Probably yes		Yes	No
594	Ventilator	No	Patient B	Hannah Sullivan	Female	White	Low income	Underage children	1	Non-minority	0.5	Amy Cook	Female	White	Low income	Underage children	0	Non-minority	Yes	Yes	279	32003	18 - 34	Female	Black	No children	High school graduate	Working part time	$10,000 - $19,999	Cohabiting	Independent	Minority	Minority	Yes	Very much	Very much	Very much	Probably yes		Yes	No
594	Hospital bed	No	Patient A	Jamar Harris	Male	Black	Median income	Underage children	1	Minority	0.48	Greg Murphy	Male	White	Median income	Underage children	1	Non-minority	Yes	Yes	279	32003	18 - 34	Female	Black	No children	High school graduate	Working part time	$10,000 - $19,999	Cohabiting	Independent	Minority	Minority	Yes	Very much	Very much	Very much	Probably yes		Yes	No
594	Hospital bed	Yes	Patient B	Kareem Thomas	Male	Black	Low income	Underage children	0	Minority	0.52	Abigail Myers	Female	White	Median income	Underage children	0	Non-minority	Yes	Yes	279	32003	18 - 34	Female	Black	No children	High school graduate	Working part time	$10,000 - $19,999	Cohabiting	Independent	Minority	Minority	Yes	Very much	Very much	Very much	Probably yes		Yes	No
597	Ventilator	No	Patient A	Connor Peterson	Male	White	Median income	Underage children	1	Non-minority	0.5	Greg Murphy	Male	White	Low income	No children	1	Non-minority	Yes	Yes	392	93620	18 - 34	Female	White	No children	Some college	Not working, temporary unpaid leave	$40,000 - $49,999	Never married (single)	Conservative	Non-minority	Non-minority	Yes	Not at all	Not at all	Moderately	Definitely not		Yes	Yes
597	Ventilator	Yes	Patient B	Kareem Thomas	Male	Black	High income	Underage children	0	Minority	0.5	Abigail Myers	Female	White	Median income	No children	0	Non-minority	Yes	Yes	392	93620	18 - 34	Female	White	No children	Some college	Not working, temporary unpaid leave	$40,000 - $49,999	Never married (single)	Conservative	Non-minority	Non-minority	Yes	Not at all	Not at all	Moderately	Definitely not		Yes	Yes
597	Hospital bed	Yes	Patient A	Hannah Sullivan	Female	White	Median income	Underage children	1	Non-minority	0.36	Ebony Robinson	Female	Black	High income	Underage children	0	Minority	Yes	Yes	392	93620	18 - 34	Female	White	No children	Some college	Not working, temporary unpaid leave	$40,000 - $49,999	Never married (single)	Conservative	Non-minority	Non-minority	Yes	Not at all	Not at all	Moderately	Definitely not		Yes	Yes
597	Hospital bed	No	Patient B	Heather Baker	Female	White	High income	Underage children	0	Non-minority	0.64	Juan Martinez	Male	Latino	Low income	Underage children	1	Minority	Yes	Yes	392	93620	18 - 34	Female	White	No children	Some college	Not working, temporary unpaid leave	$40,000 - $49,999	Never married (single)	Conservative	Non-minority	Non-minority	Yes	Not at all	Not at all	Moderately	Definitely not		Yes	Yes
598	Ventilator	No	Patient A	Shanice Jones	Female	Black	Median income	Underage children	0	Minority	0.47	Ana Paola Sanchez	Female	Latino	Low income	Underage children	0	Minority	Yes	Yes	213	75060	18 - 34	Female	Hispanic or Latino	No children	Some college	Working part time	$40,000 - $49,999	Never married (single)	Independent	Minority	Minority	Yes	Very much	Very much	Very much	Definitely yes		No	No
598	Ventilator	Yes	Patient B	Connor Peterson	Male	White	Median income	Underage children	1	Non-minority	0.53	Abigail Myers	Female	White	Low income	Underage children	1	Non-minority	Yes	Yes	213	75060	18 - 34	Female	Hispanic or Latino	No children	Some college	Working part time	$40,000 - $49,999	Never married (single)	Independent	Minority	Minority	Yes	Very much	Very much	Very much	Definitely yes		No	No
[truncated: 6,350 more rows]
