# Supplementary material for: Biases in COVID-19 Medical Resource Dilemmas
Source: Front Psychol. 2021 Aug 12;12:687069. doi: 10.3389/fpsyg.2021.687069 (PMC8406935; doi:10.3389/fpsyg.2021.687069)
Supplement: Supplementary file 2 [file Data_Sheet_1.ZIP]

Archive with 1 entries (1 files):
- Experimental Video.mp4
